# Supplementary material for: Socioeconomic status and sex ratio in the contemporary Hungarian population
Source: Evol Hum Sci. 2024 Oct 30;6:e38. doi: 10.1017/ehs.2024.39 (PMC11658934; doi:10.1017/ehs.2024.39)
Supplement: Sarkadi et al. supplementary material 1 — Sarkadi et al. supplementary material [file S2513843X24000392sup001.xlsx]

## Sheet: Budapest_Family
modelnr	estimate_intercept	se_intercept	p_intercept	estimate_C1	se_C1	p_C1	estimate_C2	se_C2	p_C2	estimate_C3	se_C3	p_C3
1	0.0186725227529644	0.105191687086015	0.85917356496662	-0.28377138291406	0.363367725208759	0.435168939848353	0.0936012582257202	0.181257488498085	0.605783041177657	-0.320928406854106	0.153971186701037	0.0375900252994488
2	-0.135014469869095	0.100973022942378	0.181731623914765	-0.446652206274725	0.343368529720172	0.19387321921671	-0.134965900477467	0.179815471299495	0.453226432206963	-0.181260173357983	0.15725406278618	0.249551459453869
3	-0.0696083120117395	0.100254679652836	0.487777951571373	-0.123880823153204	0.342597813836979	0.717795387375483	-0.236462704229981	0.170739865788416	0.166635472041611	-0.320975800551178	0.162156273145016	0.0482666145760474
4	0.0294393051374993	0.0966891739230671	0.760882237383589	0.0291386523332006	0.325491738204625	0.928699706032505	-0.128805684658651	0.176071594990587	0.464753078377522	-0.367612354226262	0.155302488555812	0.018274659031847
5	-0.176287587390745	0.0934263876447279	0.0596982585664158	-0.400848646266086	0.312445193330944	0.200053222667911	-0.382435631251756	0.168984874967009	0.0240163471641612	-0.217123063532625	0.158038736570049	0.170044874242316
6	-0.100821974853772	0.104346973411924	0.334359520079016	-0.272746232929868	0.362266375380061	0.451838971320943	-0.0993156270229395	0.175843043682013	0.572442113146628	-0.226379052172357	0.152433228662621	0.138089438308696
7	-0.0434638848116958	0.0902972477073913	0.630464682744478	-0.239572880793215	0.301177756296418	0.426692939207925	-0.268422397326527	0.163495749921578	0.101209333326883	-0.238870948094718	0.154864528938069	0.123539173616785
8	-0.0876152793694235	0.107535181495887	0.415562799783083	-0.0612214828177135	0.377897838899774	0.871361115008366	-0.180561652746759	0.171580752771881	0.293104727836719	-0.132379824706028	0.155139061149833	0.393865617465692
9	-0.0642746618469202	0.0952754732820864	0.500201208350494	-0.181861375837801	0.323921275169034	0.574728378954398	-0.366721952160176	0.164745936117822	0.0264196472694468	-0.324543665711034	0.155827445277984	0.0377389470401078
10	0.00428956260967779	0.0864897999671581	0.960462205988088	-0.0057194168128832	0.28374163617186	0.983925337193358	-0.322216822007181	0.161086654701002	0.0459622595228494	-0.291473219474684	0.155464242568445	0.0613420996899308
11	-0.102928151651238	0.106782622851983	0.335517878252464	-0.220447779924375	0.374673076968122	0.556523023832652	-0.0982687179496484	0.175131503439143	0.57494843593841	-0.0132421974154603	0.148983517430487	0.929206740043327
12	-0.0367463430180167	0.0954089717536414	0.700278463750849	-0.0844494871752339	0.323033474520295	0.793861545613725	-0.153223596648053	0.170690166892405	0.369753800928793	-0.198584065956687	0.151974151738926	0.191861972887832
13	0.0159357104279702	0.0973109434067979	0.869979671243384	0.11219699406976	0.326390125578403	0.731164781420218	-0.21011741587856	0.178532114276609	0.239737859672152	-0.330435901315158	0.158025358970979	0.0369835989939809
14	-0.140426831778093	0.0909619917148712	0.123212719315516	-0.465495121942391	0.297626981233773	0.118387585532134	-0.140594976543923	0.177722748967817	0.429231533817191	-0.139693779187568	0.153595086325293	0.36348790448374
15	-0.181167543678744	0.0992989834046735	0.0686241375253353	-0.439544106782963	0.341146154024219	0.198136862738652	-0.146309028888074	0.167983524555706	0.384149172579357	-0.190542389938812	0.156368946897028	0.22353985587035
16	-0.151441517728234	0.0948637541621773	0.110971492618074	-0.414909294453883	0.319614334001719	0.194777799785652	-0.274787043593337	0.171562336773669	0.109801732281805	-0.179299811077182	0.153311230970774	0.242702705488743
17	-0.0753283618865042	0.10113325467616	0.456684990734708	-0.128695860050608	0.347402159483078	0.711188282069941	-0.337664384494942	0.170522556300006	0.0481818713656609	-0.348443369399771	0.160210688169444	0.0300624206051461
18	-0.00913941203156102	0.0919493764930039	0.92085997355798	0.13348158698079	0.307671592650079	0.664571584271285	-0.167461306575432	0.170244508008945	0.325719278273769	-0.160749714657854	0.149249918046287	0.281929840260518
19	-0.122652270186536	0.097833253712274	0.210488452936957	-0.712169688270038	0.33320430485511	0.0330109945665871	-0.18901157864239	0.170509998243309	0.268127279393189	-0.310287107274358	0.156236200257116	0.0475278725094537
20	0.0166638743829692	0.0893871538061562	0.852181331790377	-0.0222184991772909	0.297627428268495	0.940518698986587	-0.200166201431172	0.164708465204124	0.224782357799301	-0.19991992314125	0.150720109055819	0.185247267119425
21	-0.0527955596375772	0.0938031990953218	0.57377778174347	-0.0566861601705497	0.316849977332345	0.858077894554007	-0.221558337894602	0.166964373242592	0.185066013840733	-0.162991029209754	0.153024940470772	0.287285728842912
22	-0.0301560508162548	0.103367897987513	0.770599120144716	-0.137833789055534	0.362689113706134	0.704067714749824	-0.304130002735815	0.163777499244521	0.063849734766793	-0.286433966690601	0.152836363075361	0.0614435277881557
23	-0.092986825398717	0.101064916104905	0.357939390075843	-0.191202601335846	0.350096483732953	0.585189382303847	-0.208864296097175	0.169151527204586	0.217441026350317	-0.20601937920051	0.152111276124447	0.176165225064052
24	-0.0906947531536725	0.0909908873843191	0.319326395288093	-0.46341357036999	0.297572387180406	0.119971215726581	-0.0377379591582466	0.176214187684163	0.830501975432534	-0.282282506889472	0.156455392197602	0.0717412043062059
25	-0.0453496919341048	0.0945085326188938	0.631526531925341	-0.0608294483031308	0.313625122325913	0.846282011558958	-0.180209809754901	0.178146844728162	0.312183654197078	-0.257085468489852	0.156552116860776	0.101126005796262
26	-0.0300303646543911	0.10583656660585	0.776714264299656	0.206924676805376	0.368573712617473	0.574739886936193	-0.135133084600907	0.173632254627102	0.436743481932079	-0.147516888004904	0.157688531702487	0.349943633137436
27	-0.0601026245172058	0.0997176108413443	0.54693789190645	-0.368492795147834	0.340864711357481	0.280147350354277	-0.0289223227384881	0.174928263830437	0.868738553013707	-0.239652242730503	0.153503926323941	0.119048815467319
28	-0.0595729260805063	0.0936008077281145	0.524743123272871	-0.106918688392568	0.310581500991277	0.73078742642672	-0.110887082162057	0.178381271944593	0.534443010772688	-0.212168066789445	0.152147499482506	0.163732877698106
29	-0.0355383665344194	0.0973330995513976	0.715161385929233	-0.181749187172049	0.335644531928768	0.588387046600182	-0.105785328112213	0.16728819573209	0.527418490268251	-0.0792716607280556	0.145154777656551	0.585206161472859
30	-0.00864916486793185	0.111022154323734	0.937932070175023	-0.0872784091701414	0.39182878955492	0.823815667596506	-0.0197556561368998	0.177427242670381	0.911383304630635	-0.251912310088905	0.153471325035425	0.101280015433934
31	-0.160832767532922	0.1102756060848	0.14528407871623	-0.466657137286879	0.380712044526902	0.220818000340017	-0.148398540643399	0.190711206755851	0.436825658667133	-0.325166351271784	0.161090593627948	0.0440208253039076
32	-0.112772452623359	0.0949854469975155	0.235637466490302	-0.309424044891162	0.322553493125736	0.337831518348517	-0.154100845620372	0.168539936357866	0.360944983032002	-0.142121739700149	0.150327074419486	0.344861279389636
33	0.0316016761199981	0.106842776968721	0.767511737946934	0.135906288672707	0.374315170185509	0.71668474734841	-0.320270226573807	0.168481477435986	0.0578346311904381	-0.477902961542465	0.161100325379723	0.00314307116707521
34	-0.119714142165394	0.097906369338106	0.221951182445617	-0.300168455693692	0.329161915958219	0.362211758240183	-0.243183577605955	0.177335395609707	0.170834436150904	-0.338420154628544	0.160012389134741	0.0348822789400418
35	-0.116123467528882	0.101731133823068	0.254169365311519	-0.5070845049213	0.347339427924076	0.144885586752273	-0.192646041536377	0.179831612381173	0.284523320627447	-0.321931409867289	0.155868974140131	0.039353314642849
36	-0.0307129849314314	0.0927177302158555	0.740579897099357	-0.0274404126073486	0.315861747927571	0.930802682881024	-0.192731764200864	0.164214453131595	0.241039636786841	0.0135488576434459	0.143908693451514	0.925025095465282
37	-0.0375819515171021	0.0897249146533277	0.675483815736875	-0.00218501551460063	0.292402026950277	0.994040459823073	-0.198060948596448	0.175383403576007	0.259262465985291	-0.247556271984094	0.154766205556339	0.110272713661527
38	-0.0100267050778343	0.106152275415396	0.924781440330508	0.180253130182219	0.370904277413858	0.627172860809758	-0.161143412811572	0.170927232742261	0.346217429970891	-0.424397167223714	0.158522976644946	0.00764578861902812
39	-0.0699622129197611	0.0972360352505762	0.47213290390371	-0.476642370757523	0.330045533029986	0.149260118520592	-0.189239131357224	0.17330117947639	0.275325795342292	-0.265688735607003	0.153221532461721	0.0834754115441347
40	-0.0512148374547579	0.0954744512869247	0.591882077157705	0.068286449939677	0.325979862859993	0.834150663740137	-0.387924503497645	0.166429282345562	0.0201209072170598	-0.111405112830542	0.149809832288149	0.457409711618428
41	-0.18336602734778	0.0989877536244617	0.0645023552595361	-0.580897574716699	0.340685028770195	0.0887428984015355	-0.280947194858842	0.164635362162473	0.0884829578964898	-0.250153011221255	0.157881724553852	0.113670005046883
42	-0.0506440318213518	0.0908901409481715	0.577617127343131	0.0675253757618014	0.299913313913019	0.821946490597344	-0.345160541314499	0.171993723010849	0.0452576775710265	-0.26628378146537	0.15459617454605	0.0855506585975721
43	-0.0462242308173834	0.106256108066737	0.663713783207221	-0.0303581875524639	0.373180173951419	0.935193247179676	-0.289041677956953	0.171844694765319	0.0931377041800528	-0.190100424988056	0.150663056292839	0.207570452924174
44	-0.0838995978856323	0.089134168120744	0.346978137288807	-0.407420225168124	0.293205631771919	0.165231588857247	-0.059543167564201	0.167550246520504	0.722444926426606	-0.181628393788599	0.155860528480604	0.244392022650409
45	-0.1922767899418	0.0964582438124152	0.0467146537606088	-0.622625066592131	0.328859946313289	0.0588448247335775	-0.221524792056269	0.167683336808375	0.187020681357325	-0.206721753125735	0.153580800103124	0.178852855354005
46	-0.00773844785722847	0.116337475519468	0.94699020383877	0.126333099744656	0.419267382832094	0.76328537249723	-0.305436683648248	0.166889431327903	0.0677649631983598	-0.257129463346705	0.154957993878715	0.0976154520854001
47	-0.00320171592949075	0.0966360966557439	0.973581601984701	0.0726600137555649	0.326900773225786	0.824186741501392	-0.0984669864308849	0.174467950238401	0.572722647797931	-0.231978674247488	0.152457371289994	0.128684788519986
48	-0.00936674622074221	0.106722474188506	0.93009355288889	0.203290119707633	0.37897776027226	0.591887263328449	-0.300512710857271	0.161681969791753	0.0636085194036216	-0.12297566538481	0.151860185522301	0.418408038909673
49	-0.0514567062929303	0.0959213089220264	0.591866503572654	0.274143181436002	0.328354387768683	0.404136341637852	-0.441309429618931	0.165607585030435	0.00792984330827319	-0.14934410550663	0.150095984459895	0.320178336790438
50	0.0725552976214915	0.108572710709856	0.504245057465	0.44387974711082	0.381185506621213	0.244737737763737	-0.179232585401984	0.174948874741068	0.306056391010964	-0.219397412855704	0.155401866816144	0.158572342602277
51	-0.130606695552084	0.0927352487500476	0.159582874017665	-0.461756424095328	0.309750284910248	0.136603644064538	-0.101580105412382	0.172156592636738	0.555402932795595	-0.238915785743215	0.151528163400641	0.115437522654295
52	-0.210937484012907	0.0972550591785846	0.0305172704780116	-0.464904398269588	0.325916992732628	0.154305775897637	-0.300608499534857	0.180797458894797	0.0969460362284766	-0.169319296522683	0.155205217185757	0.275777777434064
53	-0.000354345186719474	0.0933626698994394	0.99697312221797	0.000472460248962573	0.311215078137329	0.998789270477816	-0.164292652448048	0.169204928834389	0.331990781218503	-0.351141488658458	0.160443553705151	0.0290481220747949
54	0.0124752362247737	0.108373189456878	0.908397033079126	-0.0166336482996967	0.38717971460153	0.965748171944494	-0.251184807050945	0.161228092294883	0.119821037019821	-0.274222919050838	0.149507288144217	0.0671677037604612
55	-0.10429044102508	0.10638324686476	0.327355413857427	-0.218631394092589	0.373036586445745	0.558058384364788	-0.264261114347639	0.171833789165503	0.124651089045792	-0.197493351740138	0.153342453627335	0.198314195154462
56	0.0157431804672045	0.103742036902364	0.879437285142696	0.157050949543045	0.365468214722234	0.667563756561637	-0.277322568987271	0.163691603110185	0.0907977585170524	-0.213938734096132	0.149066204862832	0.151800593646532
57	-0.234939703643633	0.101883650213346	0.0214838433134097	-0.512132614016347	0.348282632787379	0.142011428980742	-0.329994352972479	0.175271750935896	0.0602606747578088	-0.284180884649206	0.161911207103192	0.0797878084093443
58	-0.0118539099147582	0.0960922882153808	0.901867382493311	0.0158052132196758	0.329521436678283	0.96176223104756	-0.314617617172446	0.164369254074652	0.0561272443469977	-0.275980249595069	0.150698043831708	0.067589672748677
59	-0.0773659373951865	0.106946793948799	0.469738110673407	-0.330741950714165	0.369657518767338	0.371325301823482	-0.194425900441384	0.183172363479591	0.288957266210602	-0.275022362019724	0.157469447513288	0.0812801778619234
60	-0.0886853214482258	0.0944216997473753	0.34801611057804	-0.0681021610743066	0.318198970742643	0.830607797190809	-0.212871478677369	0.168022424030885	0.205719027685367	-0.186722904206464	0.156374720103993	0.232963963949861
61	-0.0573645984516017	0.0838979362413688	0.494425632714111	-0.191074792109997	0.266763489238999	0.474128407694268	-0.426593011831131	0.167018974717434	0.0109128503512752	-0.28730321274572	0.158097458105631	0.0697222901242792
62	-0.161308272905667	0.0998019926171064	0.106606528722537	-0.387569082439317	0.347151739464945	0.264727506030567	-0.209244280635728	0.164224262626699	0.203152822495182	-0.0751859069352541	0.149397229874805	0.61498175811735
63	-0.157275028167375	0.0956550890783167	0.100708635106512	-0.330920015904814	0.318714298219098	0.299588171099941	-0.272082524904322	0.178227929072578	0.127435666731263	-0.212136963892654	0.157720343737481	0.17917321878783
64	-0.010893820110892	0.0954054409071308	0.909133228746798	-0.0475015936740388	0.317950070483057	0.881293141579277	-0.108660813433839	0.175722473203104	0.536590053295054	-0.376274184850484	0.160134947093556	0.0191395158353876
65	-0.0625778816130007	0.106962144698579	0.558756050890656	-0.0085533198318613	0.37711614621551	0.981913066650739	-0.406376376446954	0.163447933026213	0.0132045327029561	-0.233037942801395	0.160113789367941	0.146114678538689
66	0.0442290380360794	0.118767516594696	0.709738412148496	0.290846968542748	0.427580671034817	0.496654284427164	-0.103733648196465	0.174496087052034	0.552438583360853	-0.242699535871145	0.15395127171028	0.115492543908962
67	-0.0740687426111053	0.102768456378898	0.47137927469695	-0.130375347527948	0.351064885640666	0.71050417242786	-0.285490062438597	0.180996318615502	0.115295667140342	-0.313213920838559	0.157870667545861	0.0477535430995465
68	0.0101248327421901	0.0977900906703528	0.917575012472443	-0.0855894053475299	0.331773590955519	0.796522436876105	-0.0472832761186101	0.177289313200884	0.789799176417391	-0.224693738931342	0.149968006863619	0.134634782755236
69	-0.130737409771049	0.0935124845836733	0.162654261955484	-0.243893532111987	0.312280658897703	0.435134119184644	-0.297749939777437	0.170591847099754	0.0814747943723483	-0.26400303341671	0.157445594647894	0.0941519833604794
70	-0.123330388333053	0.100105798635371	0.218475359931727	-0.133084217245226	0.343953912581882	0.698961718183025	-0.276566267351397	0.171100783122475	0.106582570661286	-0.161734995617834	0.154976419086278	0.297124176739528
71	-0.0164734256279473	0.0967840561925993	0.864909110404486	-0.0501250608564114	0.329491986727305	0.879141519329466	-0.293320799995429	0.168977597631056	0.0831493124304006	-0.337065649740402	0.154573583824679	0.0296348557619144
72	-0.074444909453967	0.103194858111634	0.470969166084447	0.0992598792719597	0.363038417967112	0.784637433310671	-0.278365861565954	0.161313720149556	0.084977826516162	-0.0819148696422726	0.152278676505436	0.59084478249836
73	0.0448727234884175	0.110943189257183	0.686027477594063	0.353709606398401	0.396394875173381	0.372613649623984	-0.35169822514328	0.165863713678219	0.0344189106647014	-0.163772088042147	0.151746550336091	0.280950462055219
74	0.0186924186773668	0.100891326690512	0.853083372137893	-0.0249232249031548	0.343779894535972	0.942232253585713	-0.146922539877065	0.183173725821997	0.422845027511229	-0.266233529044295	0.149277235237522	0.0750588933983791
75	-0.0705471840416095	0.0887622847504302	0.427079752894361	-0.227486494411111	0.289915128588602	0.432987355885148	-0.431144298509999	0.170105281008488	0.0115346054685981	-0.286996718210349	0.156309271891788	0.0668850654260614
76	-0.051375448906926	0.0949821856864486	0.588798516303877	-0.0527951057316798	0.314337480115917	0.866679034186811	-0.143032080225688	0.182597709024331	0.433777537436174	-0.233586075444266	0.154437040408873	0.130980993646404
77	-0.0500708849093319	0.0944125014885561	0.596089098928872	-0.128710119043389	0.318860341349361	0.686622059807199	-0.0932240287875753	0.168578016073074	0.580486535927606	-0.178467368627902	0.153394973505804	0.245151500990182
78	-0.0868949149150793	0.0988340132423161	0.379676521985217	-0.308745086641595	0.334195927598151	0.355972379094	-0.232569884731307	0.181327552626267	0.200174136314228	-0.225710754160122	0.151874751059167	0.137808784045563
79	-0.0248417813564495	0.108127427981991	0.818375014585654	0.223923499995721	0.384568221292421	0.560621752199359	-0.310289124143872	0.164784194489453	0.0602274524705513	-0.212653263363987	0.150175875075225	0.157333322543526
80	-0.109850809816632	0.0905454626140029	0.225569692028904	-0.237108341366715	0.299515369006622	0.428911899398704	-0.176127010133276	0.16965553495032	0.299658830213512	-0.181199123565608	0.154343839334391	0.240904532768843
81	-0.0710251326926527	0.101282966298759	0.483440813779158	-0.380866414853118	0.348158840683201	0.27445823045006	-0.161359619939514	0.178833380234874	0.367297658719553	-0.192750752280361	0.147424684480461	0.191605404380387
82	-0.0103606336097404	0.102377498127845	0.919428338754003	0.256909587203733	0.355854942539186	0.470631844668192	-0.360739524321748	0.165743816735647	0.0299434521895587	-0.26254446083911	0.158020643295491	0.0971916035719465
83	-0.125351814747023	0.095405559341886	0.189433074206002	-0.427913717167356	0.324908036005743	0.188376932804011	-0.288521468787187	0.166467008909956	0.0836196895745763	-0.242100842535386	0.152174560558644	0.112197292926462
84	-0.0900981986828464	0.0900025125632925	0.317236493147169	-0.188937872939423	0.291598373772143	0.517294978776584	-0.105697432288517	0.1784104859747	0.55379975254846	-0.200580167002029	0.156288307424006	0.199893002492325
85	0.00185713895729592	0.0901044346753977	0.983563471951143	-0.113651663851025	0.293213500639741	0.698456695455706	-0.0647601896339399	0.176112594635229	0.713223207835841	-0.23882987161865	0.156639680374512	0.127906573983426
86	-0.118605710492377	0.0997348149978914	0.234869912301297	-0.290488661773447	0.3445244231937	0.399506389114931	-0.328946385921767	0.167511609287744	0.0500655452085418	-0.266797176545828	0.152543972295221	0.0808513630176964
87	-0.10516524940548	0.0949874311146983	0.268713441731597	-0.17126613553323	0.317201519740144	0.589464890869959	-0.232596241623763	0.178361223961054	0.192753835793037	-0.161920991067592	0.152317153342745	0.288225077817262
88	-0.118268368499129	0.0991197553980622	0.23331072938609	-0.352965085463654	0.339876816406385	0.29948954531935	-0.208573849361289	0.17214046871923	0.226167015485909	-0.137432130639372	0.151688029808365	0.365322901742825
89	0.0018695357545419	0.0893515860136346	0.983314377265522	-0.00249271433939027	0.301944421981949	0.993416100182733	-0.230585526074421	0.154409450922918	0.135922112733594	-0.175399056592755	0.151867002651018	0.248611728250801
90	-0.114820559942817	0.0894014980582933	0.199569046018669	-0.322472488199113	0.290316533644801	0.267156286316319	-0.36382584603983	0.175711990412547	0.0388639991318911	-0.233052222067462	0.155663940998955	0.134927949227698
91	-0.0822540327411464	0.0994429798434312	0.408512062376131	0.0375824152974148	0.342052289188549	0.912549931752789	-0.22694481306725	0.169963869623515	0.182345828484117	-0.201595804406314	0.152699512064811	0.187313237031331
92	-0.131989201003364	0.0954081560141207	0.167098496841884	-0.314314104700188	0.319492494999516	0.325650444619172	-0.0283649801235911	0.175648831162261	0.871769253428302	-0.178424546083799	0.155612742269424	0.252048269507389
93	-0.13072741296309	0.0876776342368501	0.136534597636132	-0.282956444158236	0.287156147890998	0.324873253258506	-0.341540655720065	0.167808309854179	0.0422993442715894	-0.0538055466559284	0.152521045673547	0.724392599810423
94	-0.0281204672760395	0.0886823596864013	0.751294120046688	-0.07368152218463	0.293306147229165	0.801745355936766	-0.174270238738341	0.16705045608514	0.297305107737771	-0.167922917268873	0.149996371826772	0.263409923463347
95	-0.147834203782874	0.100258449530845	0.14091079984788	-0.464803576708027	0.34326062316774	0.176265799699587	-0.295812394234468	0.175840834334801	0.093083388621231	-0.17718657163757	0.152557242929428	0.245965509550604
96	-0.129448801425074	0.111749194744603	0.247208924301028	-0.210977694702026	0.394622518531857	0.593120635970561	-0.311099809034098	0.178158068732273	0.0813343187508418	-0.265269173993424	0.154267254532816	0.0860781467604583
97	-0.12225135936651	0.0978258011503337	0.211946440891835	-0.463669693172297	0.333810550101127	0.16538866654251	-0.257473828682888	0.171079162111406	0.132898581727563	-0.283177787211653	0.153326336877788	0.0652991755265083
98	-0.127599178060239	0.0968734670876296	0.188328909902036	-0.19244604802068	0.333107144562188	0.563682741755531	-0.613764578798831	0.164281594063679	0.000206454317955534	-0.127600002028161	0.15100365176216	0.398471185001699
99	-0.120689553250388	0.0963787421356457	0.211013755600339	-0.520181416679515	0.329478955961522	0.114956837621383	-0.0648860288927227	0.166516664360153	0.696933732127937	-0.139113504006603	0.15207798485371	0.360723166471643
100	-0.0943753356694055	0.106488664701024	0.375871387105541	-0.308062678842033	0.371976844771341	0.407929468765432	-0.213102106453807	0.171275243986011	0.213952823915443	-0.253628012344733	0.159663036412167	0.112743340471164

## Sheet: Budapest_FamSubunit
modelnr	estimate_intercept	se_intercept	p_intercept	estimate_C1	se_C1	p_C1	estimate_C2	se_C2	p_C2	estimate_C3	se_C3	p_C3
101	-0.132759879887232	0.101856569795091	0.19298348499446	-0.541648827545334	0.341250400713257	0.113031312164958	-0.238497595937132	0.186559547519167	0.201647875948543	-0.16430305128962	0.167064515808383	0.325808265194514
102	-0.104489865068925	0.100063877402665	0.296836976053885	-0.285285154156639	0.334106897332072	0.393546606584335	-0.316927142042586	0.183792933528463	0.085202813991085	-0.183658494208107	0.166810645063715	0.271378334212502
103	-0.127701100214777	0.108296028127944	0.238834179612473	-0.187417181672939	0.371844345481791	0.614448786658749	-0.434290471653117	0.187508344673605	0.0209188574608258	-0.127833371508993	0.164897588427187	0.438537603463307
104	-0.176924250801792	0.105931624303068	0.0954538827548489	-0.403531772610221	0.36002489132761	0.262843388383	-0.298592973458452	0.189286869723962	0.115264059467088	0.00531119320148047	0.164671312103705	0.974281752023259
105	-0.117613598055261	0.101827107346364	0.248578759849525	-0.26778684386801	0.337649987329915	0.428067349212745	-0.516490381356739	0.184741604588477	0.0053589950278521	-0.324894353954158	0.179813839203027	0.0713340208312037
106	-0.162623335828015	0.111487276965505	0.145226311132534	-0.511893805192535	0.385174464833041	0.184401641858938	-0.193012757213439	0.190646276611729	0.311785823533369	-0.173692230095759	0.165243821722275	0.293661909180977
107	-0.0657777029135237	0.103943293099814	0.527112268432017	-0.227481433445186	0.350201009196371	0.516238683347863	-0.102976334689556	0.191947780235915	0.591843092609231	-0.15342278946369	0.161909261472336	0.343756902169742
108	-0.0814501177645144	0.103047696962186	0.429627968049641	-0.340029491808742	0.346108740138416	0.326317333667644	-0.0269189889596606	0.188504895862648	0.88649838367158	-0.147088714525411	0.166691883511162	0.377946683329815
109	-0.0945664988702023	0.105310183863045	0.36958883162522	-0.208997239153914	0.359669186622198	0.561423323009224	-0.498564390257801	0.179305655711511	0.00561299100898072	-0.287216847685063	0.171042078267463	0.0936776137904975
110	-0.119595572773619	0.109142000155947	0.273654839500756	-0.346525398355527	0.369681382201922	0.348983636103543	-0.375597282042077	0.194686767675987	0.0542153297160676	-0.31515385513308	0.174223110470627	0.0710109639624202
111	-0.100705510872894	0.109417791674228	0.357779797149183	-0.330134911049723	0.376819299132807	0.381353060741297	-0.327325490919124	0.187902166157159	0.0820675366029548	-0.105914931594726	0.165132068992075	0.521533079107745
112	-0.0436298503890081	0.120066235942922	0.716459534624989	-0.0578420354667044	0.423151780751777	0.891323204650606	-0.167863885014348	0.188532408077539	0.373655734135904	-0.137049785977077	0.173213321658339	0.429156884411308
113	-0.0980157748002389	0.0985768853455207	0.320510233347449	-0.38352894132253	0.323367262445763	0.236115646924461	-0.188549748052053	0.188542863172877	0.317732599244676	-0.172882535572358	0.170206329149183	0.31020776929372
114	-0.0617698842113299	0.104042498978245	0.552957815379534	-0.324815687104453	0.35345029381121	0.358506013852632	-0.266487064164578	0.18058110266488	0.140591439180459	-0.304040078620076	0.170076904472419	0.074380956029666
115	-0.0387318171791572	0.103611112915574	0.70868293369087	0.0516424229055331	0.342428684788095	0.880179157487409	-0.402787656433943	0.199017697657639	0.0434655971560072	-0.286103736847469	0.170145448702013	0.0932287655196514
116	0.0360585172593154	0.115152611132182	0.754295457776432	-0.154801633243641	0.398058039403595	0.697506462229746	0.0206917076347679	0.200730942523858	0.917935620139675	-0.285718683239211	0.163840735463813	0.0817386050790907
117	-0.0694077215489927	0.113296279767711	0.540379934928553	-0.407047637081394	0.39242867516194	0.300073984830875	-0.251849519559965	0.190390652660087	0.186450285536029	-0.322655417897187	0.169508887947124	0.057500718914789
118	-0.131694962901667	0.101787935856489	0.196271686960288	-0.308280707716938	0.334752290420922	0.357494969814415	-0.242397483100999	0.195741805671891	0.216113434281464	-0.155931768379198	0.17170817306948	0.364212115702053
119	-0.189498007089672	0.114704825059961	0.0990952790976893	-0.603141171621122	0.397745062911486	0.129992399805235	-0.286955572840677	0.194347280823112	0.140379516978343	-0.170754157499399	0.167659979478505	0.308909521877826
120	-0.0135809603389569	0.118997764236589	0.909178085012061	0.0181079471186081	0.420830738393165	0.965693992713646	-0.18248099280709	0.189423406353545	0.33579538424137	-0.000596669199679889	0.162363259519467	0.997069190880147
121	-0.0116366471981182	0.10975463406289	0.915601809855402	0.0155155295974884	0.372519605910488	0.966792640345345	-0.150474428404627	0.199525580001473	0.451075256283437	-0.259320876174436	0.166940163363719	0.120908492566417
122	-0.0587166839083455	0.118233521740737	0.619658143203726	-0.144449866777351	0.413524655186146	0.72698744188346	-0.363755299509679	0.194929334358273	0.0625610786477859	-0.228891332331622	0.168323363566995	0.174440563558908
123	-0.109503950439178	0.10629790957092	0.303387277788335	-0.428371954153726	0.36004238304849	0.234645416966321	-0.269865892335114	0.191413192628939	0.159146110619199	-0.181407791669323	0.166985339963753	0.277791410162741
124	-0.125009100179497	0.114797584191117	0.276651804101282	-0.332912460927614	0.398906983236714	0.404326913639362	-0.267117736183046	0.19132368522913	0.163230728840059	-0.220741367513596	0.169667732489315	0.193795874268819
125	-0.0761528632498788	0.113051758561337	0.50084188007687	-0.312002751936616	0.39435751879359	0.429187441798717	-0.361109598993426	0.184252801870034	0.0505167732209845	-0.2378887314409	0.167912369383432	0.157124127769416
126	-0.0917185068011931	0.117511404968692	0.435428125427376	-0.199258066684643	0.412253962105746	0.629048010377912	-0.21452752253297	0.189641725024652	0.258453269100856	-0.289496406166129	0.168915229460164	0.08711858364111
127	-0.100214817048402	0.107164731725811	0.35012274950314	-0.273555776647606	0.361060470998327	0.448987820512837	-0.3516631574575	0.193389708651878	0.0695441730252351	-0.343655370734306	0.173809125080326	0.0485179578577801
128	-0.0391351275812227	0.120736244208654	0.745957271349053	-0.0638349992110167	0.424973064961487	0.880654385599909	-0.206630983548012	0.191873286554725	0.281990919999703	-0.19142207462424	0.172810511648238	0.268475906801057
129	-0.0326967643265442	0.108392523536026	0.763031784972716	-0.0424556757360096	0.368639782371381	0.908353631496986	-0.26556874457316	0.194466404079929	0.172614003152735	-0.313406963682371	0.166459293310967	0.0602571336418211
130	-0.0783369867810728	0.118039715573148	0.50719280751907	-0.344180332610551	0.416444572792562	0.408894026751752	-0.0763204023524691	0.187054100114204	0.68342331459166	-0.174430903518619	0.166161212050828	0.29428533780208
131	0.0750313210043131	0.116816410118199	0.520945262032097	0.440578382700651	0.411482040680873	0.284768987455711	-0.331974381269387	0.183920898672307	0.0716238778012972	-0.18870836875288	0.168603185480278	0.263523946293239
132	-0.132503655243119	0.101586668169131	0.192662904143019	-0.541990460652677	0.339553432625867	0.111021641502603	-0.249478524032177	0.188643819617644	0.186556527421679	-0.152730923129227	0.165175582157285	0.355549337601188
133	-0.103450237731113	0.123804023083566	0.403744648490159	-0.105161758639953	0.439838573590759	0.81112353164389	-0.266598673395286	0.190951358888395	0.163229526573919	-0.0871125045621326	0.170455123080127	0.609515319428009
134	-0.160540968927034	0.102137473638857	0.116569081608729	-0.210550349588623	0.339929134795581	0.535912771207734	-0.471553264004471	0.188995671569437	0.0128861195489062	-0.105003309009976	0.171510877181575	0.540641678536535
135	-0.107623883937015	0.112960862910877	0.341133377846765	-0.43692558285511	0.390828023124909	0.264077081035286	-0.346772930131633	0.18888664093478	0.0669152807929688	-0.334106097425051	0.171910027442436	0.0524662385397252
136	-0.13624210238648	0.110982501139645	0.220122356319643	-0.358964006947458	0.379384790358064	0.344475361960674	-0.31581600345747	0.193941368682371	0.104010680799123	-0.238424509312727	0.171931785038917	0.166083153106414
137	0.00729078369834344	0.104838169760909	0.944582509445139	-0.00972104493112907	0.35651074857399	0.978256519364836	-0.229232832857066	0.18591121460274	0.218093866200399	-0.235560400335195	0.164472369731248	0.152649314367059
138	-0.133217259513041	0.113151131132274	0.239569377518792	-0.286785912713656	0.386689444371021	0.458619609640565	-0.271561283726486	0.204665973039098	0.185108519441187	-0.167881529210992	0.164718891329971	0.308556029647338
139	-0.0894224794668895	0.111516535842126	0.422970767140004	-0.178294760928412	0.387806452350163	0.645875975542351	-0.490072149353796	0.184348806962897	0.00807990355333672	-0.224030129145199	0.166009325515129	0.177730579336702
140	-0.0410777446368043	0.106432270026526	0.699681482134217	0.0547703261824094	0.360636290677835	0.879344084027004	-0.39111981718194	0.187328807179241	0.0372682792936089	-0.18290227690319	0.173178031446219	0.291362588735575
141	0.0531636698745314	0.105689142686661	0.615152131250283	0.336290639472798	0.357324041892385	0.347048164840052	-0.359072009503469	0.191436608441201	0.0612300097233458	-0.3029963074167	0.16643318196031	0.0692218845930141
142	-0.178962912370036	0.112239203581702	0.111403522732188	-0.418018089369657	0.38917720481489	0.283245579037245	-0.488290877155907	0.185610345924821	0.00875898519596325	-0.163187602206055	0.170938739188368	0.340171344497387
143	-0.0476091087947968	0.112385468830816	0.672006137150262	-0.127322313120402	0.384144634091925	0.740435621756015	-0.231180759217194	0.201085641255686	0.250782286552223	-0.206042657460822	0.16693496685544	0.217629783398487
144	-0.16582697154501	0.1108197868641	0.135131875322351	-0.459998202069369	0.376025393154389	0.221733901897092	-0.420794570873861	0.196743717948128	0.0328920152434274	-0.375546673298346	0.176185050462304	0.0334867583995528
145	-0.123238401634882	0.108896934206807	0.258254759359193	-0.448391902575071	0.373175441751558	0.230051989122564	-0.217808466564317	0.187427861249204	0.245702014740849	-0.199611502789227	0.169930019885924	0.240635545103471
146	-0.0860169313412561	0.108877341912993	0.42984769949842	-0.144185444126275	0.368833104243469	0.696005333062772	-0.286787229732461	0.19814788004207	0.148371618523192	-0.128751444559678	0.16761776746485	0.442742421924019
147	-0.0970147795958615	0.119468909889357	0.417114010884049	-0.319276589558022	0.419392534825936	0.446814071956538	-0.226709523766519	0.193755653811087	0.242475733381238	-0.243775229542866	0.169285375654143	0.150429181232135
148	-0.099732099207837	0.109353087014464	0.36215825460404	-0.523659149916765	0.377464695742809	0.165910258776902	-0.335331871373483	0.181798936824117	0.0656448582258624	-0.21043930149268	0.170900977112691	0.218717401172451
149	-0.0372114068758141	0.109425499720691	0.733939995580726	-0.209259476612397	0.368157333996339	0.569997504089653	-0.148779869219318	0.201702438158635	0.461059617759865	-0.274338801659809	0.17268370256192	0.112707759623923
150	-0.0948093152981903	0.116128260088343	0.414614006222155	-0.257163675722904	0.39731580822796	0.517738544857693	-0.218907061449104	0.203148842191823	0.281698166414275	-0.405343667817448	0.178445604243724	0.023500694283356
151	-0.135584000450985	0.113222457170672	0.231627192197762	-0.475856645915983	0.388572467227209	0.22123974118992	-0.366590977224916	0.1953402181053	0.0610912437685125	-0.371239722219456	0.174080108599146	0.033401440038449
152	-0.133249293306527	0.108505353588559	0.219955914080471	-0.256230809504137	0.371718880482435	0.490916760022839	-0.369487918966256	0.186941634878093	0.0485986655679445	-0.22804136500888	0.169420364424936	0.178854087270183
153	-0.082405487362712	0.113019948965251	0.466236560053128	-0.187650751935155	0.39343388104957	0.633582719680198	-0.333504464540793	0.182522608248027	0.0682121305742237	-0.273772173025363	0.173088266229842	0.114294958898194
154	0.00228837377878975	0.123313349579677	0.985200925668866	0.112964004276215	0.429736887747781	0.792750888740742	-0.378376051737889	0.204441463606701	0.0647372696335337	-0.433846468662456	0.17946940501705	0.0159566822449246
155	-0.124159361771665	0.109193489321512	0.256009056961574	-0.375074327767207	0.375260538843499	0.31799023649349	-0.385936938860489	0.185028177936468	0.037454486795719	-0.228613150934945	0.171111925703568	0.182087246492171
156	-0.0978403915965751	0.100860420516101	0.332444304061667	-0.410166287830002	0.331183986570699	0.216064736505277	-0.28053410566991	0.193907636952205	0.148539171917652	-0.291530178333289	0.171726452751533	0.0901408752647654
157	-0.171661453518283	0.11273957710837	0.128424266492009	-0.62692323925675	0.392837272887198	0.111088795832863	-0.29796518481325	0.186247231643128	0.110209017060869	-0.215373294340804	0.165265547137434	0.193053363792285
158	-0.120612280124085	0.105358984287841	0.252800495943706	-0.246359159134564	0.3599045531852	0.493939944267777	-0.250652533658473	0.183185635554453	0.171777513867492	-0.11946397881072	0.165447292153208	0.470560351670541
159	-0.0813570361007772	0.10526763310694	0.43993784248287	-0.530954725544905	0.354507240758246	0.134778113311866	-0.170853003398123	0.192296232543264	0.374666405707062	-0.285963563662656	0.167731112875182	0.0887791268026617
160	-0.166700065627949	0.107668331611362	0.122131558901719	-0.283719405881507	0.368429267786844	0.441584040457794	-0.464542340409204	0.186594946436133	0.0130838876150715	-0.163390642466535	0.167885430409521	0.330868293848128
161	-0.0736553821941844	0.113937753142942	0.518255797903301	-0.315332726677546	0.399543928752814	0.43031669337534	-0.0877856702671679	0.181751590892912	0.62928929424532	-0.174514490807052	0.167527900052382	0.2980065909782
162	-0.0698037307033177	0.0979700876746689	0.476457084313948	-0.344933781645952	0.316783559785736	0.276691339642975	-0.144708633572559	0.196314283920669	0.461359217938748	-0.210466221776026	0.168647109397341	0.212573753150831
163	-0.0904852065163398	0.109946652072225	0.410869268457003	-0.608077977608108	0.378333490006522	0.108572575783643	-0.298103114098546	0.183915039412201	0.105617785233874	-0.427582913011129	0.174110284375409	0.0143646903373754
164	-0.021946422151551	0.121695833192681	0.856953400016801	0.0292618962020855	0.428866190339623	0.945626682552551	-0.280441816571217	0.194118472478469	0.149113270498853	-0.227528891746158	0.171187219033992	0.184358431595652
165	-0.0860947270676189	0.103608655353919	0.406356376477503	-0.425827172084135	0.346999869575947	0.220284426719999	0.0203092285833362	0.196958882442655	0.917910037509912	-0.052826023042726	0.159050255420324	0.739914492651743
166	-0.0582735124479761	0.109702085526469	0.595496127230938	-0.356198517296077	0.370717846815115	0.337057570764181	-0.259119567178786	0.197223070222935	0.189447777585007	-0.455382360670892	0.175553333285056	0.00973995198115383
167	-0.157438257792934	0.112905467298616	0.163752148186952	-0.51880726474313	0.386816775289744	0.180401882988067	-0.383084720851675	0.197672477052498	0.0531374675559913	-0.395347875897493	0.171474288806305	0.0215052319115593
168	-0.0868413110280899	0.102698014180713	0.398144347075308	-0.454136938163754	0.338148330087762	0.179822337192115	-0.477904997715823	0.19230893747582	0.0132480422854874	-0.46033161546239	0.179717633648083	0.0106901696957459
169	-0.176401415367032	0.105803183353702	0.0960319766328909	-0.466255573389518	0.356909938128059	0.1919736144143	-0.322898652152004	0.190471095421054	0.0905914770119369	-0.159088120691135	0.170921482256996	0.352382321124435
170	-0.138068879277114	0.107251196310273	0.198516865230207	-0.42861790248602	0.369798086087046	0.246934992791314	-0.385151503112797	0.177786288533844	0.0307114421228214	-0.15684247148926	0.169699055413753	0.355767244340662
171	-0.0566104812044908	0.103313616286273	0.583949972095243	-0.400085950224681	0.348917529176028	0.252025290821828	-0.249019992627304	0.182470297103674	0.172900623056069	-0.252835341121559	0.170762516653795	0.13927899173936
172	-0.086202630983621	0.107112794821729	0.421292255769134	-0.220149062940829	0.364903499527877	0.546552771747851	-0.214782032592988	0.189898695805515	0.258533381311713	-0.191815595872289	0.16595708493104	0.248258898529408
173	-0.180755437853796	0.116488027631412	0.121307242302355	-0.466497082886193	0.405296967930543	0.250232097234424	-0.361875721269839	0.194817227366464	0.0637723252851864	-0.157084421025584	0.16930328662712	0.353903502775367
174	-0.141843236659984	0.112249875657778	0.206895235529938	-0.467510997917077	0.389862993085424	0.230979223906239	-0.221470883154116	0.184054438890889	0.229381760534242	-0.199974974119849	0.17100599797747	0.242747727197979
175	-0.174652552900056	0.103240768786032	0.0912693640632591	-0.337055282533092	0.344045470058885	0.327673656315478	-0.229850025536525	0.195180800683125	0.239454975776569	-0.0687826885813566	0.165718930742016	0.678262535302201
176	-0.0616111174280113	0.0978763171993123	0.529296687708286	-0.301427940024758	0.318607184648094	0.344523146107164	-0.133453933223634	0.191416895749349	0.485978521075729	-0.184684692985804	0.169690459687176	0.276911889890554
177	-0.0986697806795904	0.110558248394467	0.37253204041112	-0.145292778631404	0.379782859394868	0.70218787478556	-0.338003228013925	0.189897049700857	0.0756396366968742	-0.151118178478857	0.170062678145243	0.374605020448721
178	-0.0497372319911149	0.113198638726723	0.660558701643297	-0.433274939151626	0.391859128110307	0.269343892260257	0.0073978543870431	0.193219553159421	0.969472511850276	-0.220022639079055	0.165606777359624	0.184535971437452
179	-0.222401192449084	0.108510710947634	0.040879338852547	-0.511646106359907	0.367581482218404	0.164507502535628	-0.343365733057163	0.196039197124719	0.0804144889664408	-0.071829759801909	0.169333233157111	0.671591843613849
180	-0.148845538413568	0.112796139998123	0.187518358857228	-0.381963377123727	0.393144059607226	0.331696140113759	-0.363164278116858	0.184514124291729	0.0495446534292665	-0.172901229170056	0.167672102447686	0.302906546447295
181	-0.0928474651989801	0.116303104072358	0.425027528467436	-0.289743284131009	0.406543241050169	0.476333788592847	-0.178051737444257	0.188395158899769	0.3450242507745	-0.24097760389188	0.171447164680303	0.160422338943804
182	-0.11241676159588	0.0999402444028454	0.261147584044427	-0.274715959362691	0.331097302407803	0.407060658437231	-0.279417987933033	0.190603581742999	0.143229561007606	-0.00933132742882894	0.163815412912258	0.954595793879301
183	-0.0932827240217044	0.112003073731012	0.405285983406903	-0.34003196003543	0.38347015723409	0.375615396337771	-0.306970894836465	0.194385923791962	0.114869067505761	-0.317572887032244	0.173543364070851	0.0678009047781368
184	0.0828694244522787	0.111867118413458	0.459140267613837	0.273083530665482	0.382479101203647	0.475540643859233	-0.129086258593571	0.202074173867706	0.523214864043498	-0.140412153714579	0.16266948830597	0.388417770999415
185	-0.245304717680129	0.114370170635155	0.032403729365791	-0.662176806780687	0.39580293466328	0.0948966895736398	-0.355726789856979	0.192721830126638	0.0654578432948801	-0.213385006074197	0.171524476304412	0.21401112703478
186	-0.101284563988814	0.116760605406404	0.38607109437613	-0.491625418532824	0.408769445641501	0.229611434871619	-0.179403298503775	0.187490205956793	0.339054499506235	-0.304383922067198	0.172290866721054	0.0778353672957796
187	-0.0699738087957809	0.105221508924627	0.506320089855284	-0.241787492646694	0.356776871130995	0.498247249869638	-0.279881914706534	0.189031245577084	0.139282619674786	-0.16107203070658	0.164739885381201	0.32863502284036
188	0.058030551892387	0.104538782812312	0.579044928304329	0.237810968180681	0.35139118663356	0.498836500044867	-0.298872757856533	0.188912088266034	0.114207701063785	-0.318041605001845	0.17170678154571	0.0645274456298111
189	-0.0948484366586176	0.107145093249193	0.37641749850439	-0.379521579506542	0.363888162718606	0.297424029182024	-0.265443999425751	0.189847032346268	0.16261675928784	-0.170667276885108	0.169835069423479	0.315386855732299
190	-0.099990638886385	0.11248570818094	0.374435431364523	-0.447103243159974	0.386376833370433	0.247705683379479	-0.221380069542682	0.198199988704123	0.264502122864119	-0.189366590821509	0.165422476308674	0.252812619486508
191	-0.163890148341559	0.115313700963384	0.155809436010572	-0.361903893140531	0.398183888575724	0.363808220480703	-0.355111129538566	0.198001800112951	0.0734463730033327	-0.221828338496457	0.170397849079915	0.193520865363786
192	-0.137048494788383	0.108411615360723	0.206711829819838	-0.498369505252708	0.368452815500626	0.176739062201394	-0.237752519499436	0.193418658384943	0.219517981457759	-0.121089402025538	0.168987064176013	0.47394967169155
193	-0.0785232207524536	0.112949978964405	0.487221383376932	-0.0861034971775518	0.388564065916674	0.824712139109988	-0.160958557148037	0.199578612321339	0.420307794990613	-0.166774403497774	0.163103850279705	0.306991759648541
194	-0.0719209088387436	0.109009193469382	0.50967812332229	-0.51681522674948	0.369979119294601	0.163013993045353	-0.0115289350649875	0.196817549737475	0.953310494741535	-0.154048924542839	0.167975440694126	0.359496415038049
195	-0.0943253194295266	0.113191653034468	0.405023766584883	-0.373824173312179	0.393395647526185	0.342402658873082	-0.196060622469901	0.188189958346856	0.297951486664831	-0.231555118217899	0.167736670005699	0.168003339628741
196	-0.138372325459494	0.11989039858859	0.248937119833564	-0.264133214875013	0.423028653897137	0.532632954413102	-0.298220622767074	0.190173432669071	0.117421059579143	-0.204287757910276	0.168279158399539	0.225275867552878
197	-0.12759636798951	0.114492699504805	0.265573013364015	-0.537375816694045	0.400368804552234	0.180084277230676	-0.221739276412467	0.185769222334423	0.233138250022898	-0.24002003421988	0.167778136181935	0.153118517655655
198	-0.153283808470916	0.107752710222487	0.155433028959916	-0.592737578109717	0.373139470239742	0.112744632537612	-0.357196343834976	0.177344052242295	0.0444808514165521	-0.136711045498905	0.166947208970906	0.41320505768849
199	-0.0219861991909178	0.10996182755887	0.841598342103172	-0.062675563061368	0.37470097747161	0.86722049443966	-0.281758058812912	0.196421243231938	0.152009881589971	-0.25583516338102	0.167796039825445	0.127913868734415
200	-0.149441821905936	0.104580720873077	0.15358298647555	-0.519406238434764	0.34765817506788	0.135745378546607	-0.201840626293409	0.196580846542386	0.304986568955155	-0.248320620918055	0.172239281058614	0.149950832445174

## Sheet: Country_Family
modelnr	estimate_intercept	se_intercept	p_intercept	estimate_C1	se_C1	p_C1	estimate_C2	se_C2	p_C2	estimate_C3	se_C3	p_C3	estimate_settlement1	se_settlement1	p_settlement1	estimate_settlement2	se_settlement2	p_settlement2	estimate_settlement3	se_settlement3	p_settlement3	estimate_settlement4	se_settlement4	p_settlement4
201	0.0585150645637952	0.0717947583796497	0.415238154079082	-0.0094806395307092	0.219597486110487	0.96557197572567	0.041262875591938	0.115164531599144	0.720194443984392	-0.136755020187591	0.122366059391501	0.263997523757904	-0.0217588283741155	0.0974813393506069	0.823415254071338	0.366356183781902	0.1085419723033	0.000764423854198595	-0.11128136242859	0.105355654820104	0.291098885011577	-0.237838638634981	0.125451404445346	0.0582520457165644
202	0.0268788219572932	0.0761605829840281	0.724216862501449	-0.0759367578760056	0.234865394542997	0.746516912922945	-0.13339077951987	0.124853209079026	0.285593836498706	-0.257419337271495	0.130115277765356	0.048144766193076	0.153019190910046	0.105298238211009	0.146467004315432	0.26823503939369	0.111634412186322	0.0164425163104302	-0.0351379858860962	0.109958763548048	0.749368357833033	-0.272501892441266	0.125974452832795	0.0307541588908737
203	-0.00612293558195857	0.0728041444002421	0.932991756500637	-0.115458093459866	0.217191746221849	0.595118606973844	0.0323906262944669	0.121709001302038	0.790189912775325	-0.14954644205211	0.127159437714258	0.239839121409548	0.136144322682467	0.101504403312437	0.180123854660405	0.112901085020787	0.104908500956356	0.282090711138911	0.028910330954229	0.111337647327735	0.795174102300603	-0.210814614000195	0.128542981319998	0.101297450174003
204	0.0368869061266553	0.0729167299763927	0.613048890197178	-0.133014039614582	0.222187420052992	0.54953055769064	0.11201613345177	0.12504180167903	0.370548768804268	-0.145386731172519	0.123851754540704	0.240709960017256	0.0420286572350289	0.101828629670207	0.679881874532459	0.142597508814077	0.107114176091637	0.183389766836756	-0.0284508479855454	0.107987683423258	0.792244697852499	-0.0538111231788737	0.128700369818737	0.675950823018552
205	-0.0518849511474652	0.0713220528580858	0.467097398322558	-0.284558104773603	0.212382743728762	0.180587914852613	-0.0967529276789292	0.118672337118817	0.415088180317067	-0.13386115135003	0.127430635917218	0.293746599655984	-0.0115957562384422	0.100767145346055	0.908407816250917	0.218714917179934	0.109643826466193	0.0463249313779878	0.0851216643892698	0.114064160413473	0.455676333468417	-0.2339015174276	0.126362175153423	0.0644438509517416
206	0.0439249434751971	0.0730556294666796	0.54780077185518	0.0280015818345407	0.224445927204595	0.90073842017349	0.069657512665089	0.12244858989573	0.569564772294825	-0.138951764716403	0.121931769191202	0.25471812977032	0.11999778412082	0.103629968382426	0.247149376335477	0.0990205361595893	0.106340575175371	0.351982269966311	0.0826235627058421	0.111476382677773	0.458752452036811	-0.275323643146701	0.124632596299211	0.0273838193709587
207	0.0320870351668118	0.0725682382955445	0.658461690930998	-0.00572332344199072	0.221863296822978	0.97942444916556	-0.0184719341543496	0.12295096369385	0.880605470943098	-0.10388921345568	0.123153544027233	0.399098878076096	0.0622851720260295	0.102707354675395	0.54435782028278	0.23314875728053	0.110827566526679	0.0356409100549707	-0.0629899101982968	0.105404885966662	0.550235788854922	-0.113287639771786	0.126962488359345	0.372440377488874
208	0.0761608517983633	0.0762888967698308	0.318353016850017	0.24277967920065	0.238765388781806	0.309476328089508	-0.0675283440969207	0.119475086368084	0.572052412734757	-0.0285127923748806	0.121652686822456	0.814736639069947	0.111655759279232	0.102948355481951	0.278356068142007	0.164595789914292	0.105771746498892	0.119975249543286	-0.00453834546395598	0.111184921271739	0.967448739142753	-0.214701076429394	0.127131646802176	0.0915523734385912
209	0.0787761592195006	0.0724479914103213	0.277132221552987	0.121282495030791	0.210761245858686	0.565110263012848	0.0202810809061889	0.124685333226073	0.870818867388653	-0.257903722558474	0.128785688746778	0.0454785867152328	0.0539155281469954	0.101888056136667	0.596803071841372	0.12126211830285	0.103524502119407	0.241728425167652	0.0718518155639481	0.111026455352883	0.517669960070433	-0.221486220910988	0.126366705435687	0.0799403188276134
210	0.0414641354474808	0.0736578942303042	0.573603449152614	-0.0918892980652794	0.225508376254098	0.683741166930534	0.0463692080146161	0.118593548604304	0.695881825138239	-0.130111756421814	0.123790272196121	0.293469617091559	0.151929616471666	0.103415452809768	0.142099451625485	0.0702984691523457	0.104465098283756	0.501134923477152	0.0404483017609786	0.107893476875978	0.70781703758902	-0.204227985853879	0.130331280928742	0.117417449519733
211	0.118912562139607	0.0728801616496093	0.103059337072815	-0.10911514532904	0.217626852218631	0.616204105225745	0.083136441537393	0.123388572387819	0.500600800402749	-0.267045160979859	0.124122023884754	0.0316660157978541	-0.0275168902485855	0.0986069081716009	0.780256378808793	0.151720003809629	0.10423189965084	0.145801435030185	0.127577226043219	0.108917539406734	0.241735646546169	-0.182487453409645	0.123824141327455	0.140844534629661
212	-0.0998929064008523	0.069899732891066	0.153275649682412	-0.374851603756101	0.203432093690223	0.0656631949930574	0.0417133487087337	0.121919380555905	0.73231478946269	-0.0229592378268195	0.125866780050718	0.855296879950019	0.0274656564366958	0.101078158015858	0.78588531627655	0.203068476877244	0.107104482073646	0.0582358716151669	-0.0301592344901087	0.107041452620289	0.778188439447225	-0.199187206077896	0.125337236429137	0.112313424958009
213	-0.0269311446508821	0.0723890868485103	0.709943045902338	-0.312039655021312	0.216462737289756	0.149729835509828	-0.0782113201535494	0.124003933397416	0.528362934190344	-0.272925163734683	0.127806430250885	0.0329541239344581	0.110256751582895	0.102826723998705	0.28385019018158	0.152677489529452	0.109732160896447	0.164408919761664	-0.101291793182087	0.106578466530466	0.342129148325557	-0.136472725014454	0.12812255629994	0.287041927425766
214	0.0966567078381073	0.0754049714750695	0.200183070934661	-0.00399685393629477	0.226573529903516	0.985929050123609	-0.0552363430441086	0.123889328788602	0.655795677484389	-0.279624335774348	0.12767487411873	0.0287338983814297	0.128960621742386	0.104759605218046	0.218592482008144	0.278965717596122	0.11400734947135	0.0145714401538927	0.0208924442525689	0.108875782167691	0.847863457244505	-0.286735237045253	0.12783920648257	0.0251084601262505
215	0.0260024775287045	0.0748297140604715	0.728293739965538	-0.110952642305824	0.232973442351698	0.633998107690233	0.00539400791440704	0.119544861691495	0.964019264633988	-0.123055472079334	0.1240923315361	0.321599023486752	-0.0552135700721578	0.0974148379518504	0.570979067060047	0.208445652158022	0.107681756792556	0.0531652112696014	0.00424902750983452	0.108638346371778	0.968808774952484	-0.0826737416680392	0.128614681915902	0.520492822359938
216	0.0705455089685721	0.0787781077478289	0.370726658064436	-0.0658988697688067	0.249100064288703	0.791409669929927	0.175749726387265	0.128511238875701	0.171734872307113	-0.297667973904175	0.126452797997594	0.0187564955425363	0.0565460034080824	0.100357161046237	0.573250194507156	0.17924355525144	0.104891982262873	0.0877756517725273	-0.0165912731916691	0.107354558432632	0.877208479663388	-0.232604445351495	0.118363313883404	0.0496569663130837
217	0.0251006638190752	0.0763158173229865	0.742292859951061	-0.00399048776310803	0.228470083329139	0.986068066397928	-0.0172246591935975	0.123364464599206	0.888983679614777	-0.255267617431393	0.129005263927858	0.0481059885895464	0.0364116130886332	0.102749731753719	0.723131242708579	0.298986720641051	0.110740384785204	0.0070475451785062	-0.0588914803165383	0.109654621282592	0.591337410072789	-0.21468698109528	0.1308990624246	0.101284235676363
218	-0.00251359299008571	0.0721643502113407	0.972220705457982	-0.193029455892633	0.216769319266262	0.373410038324778	-0.012102242600514	0.1251140916608	0.922959515046864	-0.237225761015328	0.127220125379685	0.0625035360918168	0.0166918987372202	0.099206496732442	0.86641573151335	0.167668384275555	0.104355143667367	0.10841823000407	-0.0534048207340703	0.10854640280771	0.622822052086625	-0.127002119177722	0.129264713399182	0.326081238584782
219	0.029553846572674	0.0767993303732168	0.700449254658544	0.124658339475778	0.241122025180395	0.605269890090909	-0.00186640568701673	0.123790035600196	0.9879734587163	-0.168337138975536	0.125421193737459	0.179828976322432	0.0545827476789913	0.101822280262682	0.592031110101704	0.240088628400311	0.10648477264449	0.0243586886897859	0.0152026702963296	0.110022744267922	0.890126561981511	-0.3236332052823	0.126488724724421	0.0106487274287532
220	0.0322411406308219	0.071427770790178	0.651807987597596	0.0204116521444259	0.211393023940174	0.923095935958807	-0.050037555927905	0.120074361992247	0.676967213907496	-0.221161948609898	0.127185729148568	0.0823467060844862	0.118348363994506	0.100739432360681	0.240341858570279	0.280674925889301	0.110431576826171	0.0111766431183218	-0.0998441284798122	0.10830056182938	0.356783249090424	-0.257750270167931	0.12855785300178	0.0452257265454496
221	0.0369759480108043	0.0793412483832275	0.641285576928329	0.0920893085157309	0.250824451247347	0.713583616174647	-0.105466887037798	0.122288193290874	0.388639035001829	-0.277678125734324	0.12876395255078	0.0312715223292274	0.152591557645341	0.10433666749381	0.143905062061485	0.182493192511234	0.110357887164101	0.0984972212685953	-0.0657602999989285	0.11083986604472	0.553113917557916	-0.279812371229985	0.128069502229423	0.0291200867821975
222	0.0258094956412125	0.0756349898859086	0.732992929089772	-0.0168771177962919	0.235243035706728	0.942819812422439	-0.0595761745494338	0.122139663504664	0.625813755681436	-0.130651127251582	0.125246784447063	0.297118683504837	0.10550212740414	0.104026393086119	0.310727128331445	0.256031584440249	0.110241071666488	0.0203977268998181	0.0209335763342138	0.110878322888418	0.850287761200289	-0.274815731448336	0.122936225813594	0.0255981075179839
223	0.0724607969579802	0.0741140398047494	0.328450829101173	0.0446109566370492	0.22731733308767	0.844452638110893	0.131086346841065	0.119943996437901	0.274689545469034	-0.10370379302164	0.123939078995573	0.402933254750089	0.0563474483993939	0.10102508098094	0.577128978410143	0.182330101106094	0.107235749727766	0.0893750689921377	0.0158997446615853	0.1101281607156	0.885232070977529	-0.222891272222808	0.117008018130865	0.0570625598817286
224	-0.00792613905067908	0.074014730145982	0.914739053301354	-0.0694890029247503	0.221448662356567	0.753740598267025	0.0876913369955376	0.121618274279952	0.471046639826876	-0.0949598014005981	0.124143779932165	0.44449197819662	-0.00753885353127182	0.0992778573754547	0.939483731315069	0.216558689878331	0.109877461995913	0.0489958911857002	-0.0345108771572431	0.108685791337547	0.750905343323146	-0.139029932542612	0.132460439201349	0.294145004873799
225	0.0570122212627787	0.0770146479890315	0.459296728337106	-0.0631724843353222	0.24299756051911	0.794936487965084	0.00628607301609277	0.123152503617744	0.959300947364064	-0.205327405335811	0.127829819506591	0.108517787980811	0.0611195491958914	0.101604285392701	0.547606656918052	0.343108150932999	0.10833487623873	0.00158395042613258	-0.136941228478635	0.109108578508157	0.20972434785902	-0.158967964737119	0.123899518437092	0.199760855986191
226	-0.00209634935025669	0.0688699610268574	0.975722523059017	-0.245489574097996	0.207335576566801	0.236672399624088	-0.0324776142340522	0.12063989156485	0.78781992490269	-0.133925415354251	0.122960546077096	0.276326651131838	0.0638019353401891	0.102196790953767	0.532562868773488	0.254021984134563	0.10673446868684	0.0174927079487247	0.0219056544457715	0.107091531239863	0.837962693702217	-0.280382725816388	0.117877419597368	0.017556426980736
227	0.00778645595667992	0.072448683167714	0.914432280961978	-0.0770967159964355	0.217637507860161	0.72322724708218	-0.0149501499435799	0.122846884639821	0.903161891371226	-0.126761762920672	0.124222624264869	0.307754329568852	-0.00455106925370166	0.102272587196825	0.964514771367668	0.0880280039890972	0.1026388488415	0.391282200961167	0.225882334208766	0.114685739144891	0.049148983514826	-0.282769907231208	0.121171470454181	0.0198024970927791
228	0.00451675704137989	0.0722161036036048	0.950140698920495	-0.204423818132202	0.215821554932932	0.343759958708552	-0.0820835695192905	0.123705595898964	0.507130362967215	-0.289128717688726	0.126923620027097	0.0229280114608494	0.0542749047994491	0.103923618503657	0.601600902671068	0.247702348005261	0.10518363384869	0.0187080427781178	0.0208799066734432	0.112739710233295	0.853104304263793	-0.276501049124636	0.122848273877277	0.0246070761600395
229	0.0233379695960932	0.0748096199927768	0.755129077996006	-0.0387297870498324	0.226871834161155	0.864482905827527	-0.0576633185609928	0.121644065824383	0.635574641482997	-0.187382735265845	0.129429050890603	0.147980971841995	0.185856659567149	0.104222553205132	0.0748310579665492	0.136853983717209	0.106733096299978	0.200052318570602	-0.0351096021180788	0.109652407485059	0.748887901768321	-0.22184701697222	0.129612347629589	0.0872615668555518
230	0.0310361488113999	0.0711956314390087	0.662978613219139	-0.313586796975595	0.205027595592673	0.126444673606862	0.0103415338920291	0.126663976802317	0.934944210353142	-0.320757204054259	0.128050072714122	0.012397663787175	0.0969086002290331	0.103048380764578	0.347218834601294	0.117614772386342	0.104663118466067	0.261377111437669	0.1198360861977	0.112934486165892	0.288882757669679	-0.249569743278314	0.125171047728946	0.0464285036567346
231	0.00753667561164075	0.0725857222540207	0.917322954994615	-0.131997819879409	0.220038330006218	0.548711682906801	-0.0901804398009725	0.117060371090579	0.441250157202932	-0.200924444117428	0.125572977248841	0.109885263598153	0.00632853974737403	0.0997274041338328	0.949413553594443	0.159172091837761	0.107726064861426	0.139823977668341	0.0262365095776386	0.110547791009241	0.812445580106381	-0.165647152720266	0.127285258295732	0.193411560569411
232	0.0063016756185197	0.070728270801455	0.929021792635598	-0.292533992497773	0.209023261395593	0.161949381989143	0.0421632923612289	0.121439868436817	0.72851441156922	-0.237632891614755	0.125022451056994	0.057611587987817	0.00692772273042297	0.100985884209488	0.945320337444166	0.0810215788234029	0.103948476466358	0.435895997754058	0.162820704826136	0.112437592288641	0.147887472313433	-0.243242777749846	0.124258048593666	0.0505455708351552
233	0.031403138136219	0.0720299842373684	0.662945666843217	-0.0732953125932115	0.219197706179714	0.738159535750064	0.0353971930297292	0.121545673675923	0.770936310996234	-0.0506859929073859	0.122487491984107	0.679100930828549	0.00343238851817592	0.100998877705377	0.97289601946181	0.13521518625941	0.110502902344192	0.221364056263511	0.0449127054972744	0.109659050851936	0.682207140603426	-0.097880245460006	0.130791192660636	0.454404097797334
234	0.0784817656358816	0.0730845337600472	0.283136536792534	-0.148100536900425	0.220028649190829	0.501033665261642	0.0562546328530289	0.123045835204391	0.647632923397098	-0.196652309805447	0.123208617879506	0.110768551729234	0.142576619690319	0.103576889468628	0.168950728781441	0.217590245065619	0.109366343280759	0.0468986719270159	-0.0315250548587153	0.108951649123193	0.77237130190477	-0.161584548142853	0.126663910564101	0.202344877258581
235	0.00834455907472709	0.0717978852985071	0.907498063044251	-0.152903757003592	0.217054985313398	0.481310288662583	-0.0616140982978685	0.12243089697844	0.614889562775532	-0.22616735842881	0.128005622440236	0.0775424584348654	0.134205143901728	0.101374033571974	0.185836752962061	0.208927996964538	0.105276100470706	0.0474515738081871	-0.0563596611729732	0.106782076356366	0.597748930845595	-0.297646558475295	0.120160778175281	0.01340287035575
236	0.111620250588284	0.0761098403361577	0.142792483034127	0.0781599135105734	0.236485857425392	0.741083729189006	-0.103967257987754	0.11852461757242	0.380589906894494	-0.31089937030185	0.125701589017857	0.0135437396831936	0.0686010626489046	0.100396718471366	0.494567846336574	0.155075510841735	0.10523577494062	0.140888282746302	0.0399121266405523	0.105425072951127	0.705074031121762	-0.193116198532689	0.127447945264772	0.130008108105279
237	0.0333386823523672	0.0724522155154462	0.645505672930681	-0.354672140683025	0.213687084859017	0.0972580789353207	-0.010872026126237	0.122575859530647	0.929340148748201	-0.271071684272624	0.12538242022024	0.0308462373099757	0.0594208034583776	0.100390787420262	0.554048089771122	0.1594175637742	0.109223247695682	0.144710376752196	0.0548060610112992	0.108643760526543	0.614046199294418	-0.182073504509965	0.1321366063177	0.168521400039527
238	-0.000094532981789163	0.0707639681316096	0.998934366404218	-0.00478529843054542	0.211688977210975	0.981969381852284	-0.00272185552511441	0.119921041201431	0.98189622218515	-0.0863034271700005	0.123731199357943	0.485639429963271	0.0172316518103062	0.102175241844334	0.866105929014605	0.202500522949325	0.107981192982884	0.0610239599323993	-0.0133738598763621	0.10885669131338	0.902243414689959	-0.198184669071839	0.127277280053331	0.119745244151574
239	0.0147501999359799	0.0723694387604167	0.838535084316914	-0.0933875446599947	0.221844168987983	0.673870198337583	-0.180299237548008	0.118753131172261	0.129246963203336	-0.180436601959385	0.125908499050093	0.152132874986271	0.200503186100877	0.102271636109001	0.0502013796070999	0.0444732040480931	0.10309091491528	0.666267465605766	-0.0113026256719347	0.109026303216493	0.917451948948427	-0.1541763745739	0.123331715587765	0.211542813582442
240	0.0312896495033991	0.0727961426297366	0.667410495912528	-0.0167048289189605	0.22126795210775	0.939834492730119	0.0855694419721511	0.124045678416515	0.490458249384658	-0.1988917479862	0.125678420264656	0.113825791616564	-0.112341105839911	0.0988709340734283	0.256114920556168	0.273094839178831	0.108497921208965	0.0119818944537475	-0.00927160405634933	0.104533867097796	0.92934139501775	-0.185342705932382	0.124755583362309	0.137672224227975
241	-0.0172082198341249	0.0695613349501895	0.804660900112675	-0.32016965265275	0.208055455362357	0.124137506029709	-0.0270168930234532	0.116767333629794	0.817069468611202	-0.0920790609079033	0.122378421137429	0.451971315191741	-0.0355389753641503	0.0969306613777728	0.713958850968487	0.257261992817154	0.108734236457837	0.0181633633412343	-0.0224217064067732	0.10629404706926	0.832974648487007	-0.139256909335151	0.125162900763313	0.266132147924793
242	0.063947444355557	0.0738807672832703	0.386934724598575	0.0756884446507953	0.225508789690245	0.737213711777035	0.033378527407609	0.118440359709295	0.778139128901746	-0.180990978822184	0.129827763481412	0.163586212603305	0.161851292311986	0.103021153913941	0.116471940551435	0.190858596006347	0.10454347469459	0.0681881110197764	-0.0966864422243848	0.106787684678803	0.365456497863209	-0.209651058991211	0.123189732003041	0.0890780175634151
243	0.0904515173106046	0.0748383364224034	0.227078367949553	-0.0385185099109712	0.229448851941578	0.866714625106261	0.115992959638056	0.125381503094167	0.355115552700405	-0.266083054052672	0.126307969143002	0.0353867541621048	0.0129056156584614	0.102875829805464	0.900192484576415	0.219125594585915	0.111917617569557	0.0505035827762818	-0.0179191231459941	0.107517751349924	0.867668036221418	-0.115437648452809	0.131427106758644	0.379959945493197
244	0.0633388517603281	0.0726648138166983	0.383593968583436	-0.186659247033753	0.208140039868214	0.37003271965622	0.0433122394851644	0.124680927065209	0.728371853493117	-0.200759287088007	0.12839808138151	0.118219517387872	-0.114021303765314	0.100884572093346	0.258643059091162	0.19977113318503	0.110325533588425	0.0704658913759818	0.00871772648049135	0.112227917797099	0.938098354349633	-0.00455204177062323	0.134499071780619	0.97300764210595
245	0.00635035427339592	0.0697302939016092	0.927454120164147	-0.086690221391541	0.199298213644627	0.663668038254397	0.0831045224021345	0.124756661107261	0.505472169860012	-0.0842835245016409	0.121789385690819	0.489062867666379	0.0878422740349577	0.103070332863155	0.394266188091057	0.215487237531842	0.104965695578872	0.0403262617318559	0.0949475187549644	0.112821808317778	0.400219601018739	-0.384914955982868	0.126737255121531	0.00244744716889185
246	0.046908988065515	0.0725715578195971	0.518172627951868	-0.132622447480463	0.209224964228996	0.526300279650407	0.124128899220321	0.129063068026647	0.336386498444867	-0.269958091623246	0.128761429488219	0.0362694990065769	-0.0407827585801276	0.102872361053573	0.691860576373185	0.235396798570661	0.110982729442322	0.0341533679280077	-0.0143823536153656	0.109047810481847	0.895096243086898	-0.131536180662791	0.128399752818025	0.30586910939909
247	0.0500442320975959	0.0713773443619185	0.483381885394968	-0.177585701044383	0.208688919270161	0.394985809316557	-0.0051883775284492	0.121285017340273	0.965886309818405	-0.207533925514564	0.127390784230879	0.10358857934341	-0.0558826499935337	0.10023238884121	0.577283389144984	0.18326299127956	0.106522390294103	0.0856506353684987	0.149406944747256	0.114955752815682	0.193991651215385	-0.166854138031422	0.12987932462633	0.199184866921465
248	0.083408425303053	0.0750603357474231	0.266728256291319	-0.0620719282964909	0.225947591142287	0.783586643540673	0.0419923933197411	0.123439703915118	0.733784774690382	-0.144639588431539	0.126034780970798	0.251387845560734	0.0826127712653387	0.10384653950787	0.426486214415592	0.148132379049105	0.107508004000066	0.168535507696899	-0.0695693408274424	0.107514527784705	0.517728310053812	-0.0388280130451933	0.128369363752769	0.762352810582013
249	-0.010276797522342	0.0768591589401625	0.89365788860459	0.00274592154665927	0.241236298119996	0.990920269943003	-0.133631836350475	0.122212011330482	0.274449770371022	-0.136155735192317	0.123705047286986	0.271301586027615	0.0542935414894016	0.102781897566071	0.59744396360762	0.159253561100377	0.105459780860015	0.13132122825651	0.0539774374564684	0.110302165518737	0.624689059180926	-0.218194662668986	0.131981858444639	0.0985850513523776
250	-0.0436318904969635	0.0739506698994753	0.555308330980174	-0.167053220946651	0.221513378572895	0.450930887489961	-0.011539441377431	0.124779494730738	0.926335347019094	-0.205940415842882	0.127266907182599	0.105924158630099	0.11822756972003	0.101998063181757	0.246672004687028	0.13744524302698	0.108706532519366	0.206377421962907	-0.0368226129453205	0.108367396154228	0.734079341731399	-0.217061398313881	0.127739104097309	0.0895666623959674
251	0.0285053144749986	0.0723847075419403	0.693806298003435	-0.0179196034997574	0.214447677502841	0.933420850074574	-0.023377890476123	0.121497045481233	0.847454044935947	-0.0953354270813015	0.127143100649588	0.453526093378555	0.0374724173137063	0.101173417977379	0.711175354252303	0.266014577165005	0.10548340736316	0.0118202784355668	0.0123437191776903	0.111137443506234	0.911584283289292	-0.212563094645561	0.131079570865862	0.105181374710569
252	0.0259498728406409	0.0736577132105566	0.724681200535323	-0.152906726263846	0.220358841114332	0.487898891254505	-0.105851425069363	0.125973023197624	0.400947621153999	-0.395155830926282	0.133139284324668	0.00306542534504294	0.0825892232964543	0.101399300348139	0.415545768724505	0.233928012947957	0.110179945776006	0.0339746675376998	0.0219961072931033	0.109046368180824	0.840179829051381	-0.279002121271291	0.122210674314299	0.0226314994064923
253	0.0629074406816011	0.0749326135827061	0.401368210194992	-0.00925286731934082	0.227460122091677	0.967559462348757	-0.143417709333291	0.120321173562027	0.23354677578036	-0.307282489620437	0.12866501075202	0.0171050195604523	0.127361263301256	0.103988057551174	0.220936752179136	0.19957807636151	0.106420704428529	0.0610188044361832	0.0393329561505183	0.112859922852099	0.727525976337011	-0.24445063076138	0.129998103353433	0.060327374556028
254	0.0822665015331257	0.0774031168954467	0.288102102149631	0.0716851135167395	0.237928709388584	0.763254275962237	0.0199253478414168	0.122466962282941	0.870786066288911	-0.235786196744981	0.126058445608875	0.0616986591854422	0.0756336555341706	0.103015019342612	0.462990291132531	0.337170187893028	0.110244111617827	0.00228152040942949	-0.138923900370323	0.107238863496974	0.195445000571966	-0.228487247784147	0.129230064103449	0.0773397181800135
255	0.00998068088349958	0.0709224259965859	0.888112770542214	-0.220878798993871	0.209705920421587	0.292455090970967	-0.156941503370317	0.123702422068178	0.204828040418348	-0.239552128777709	0.127568309893323	0.0606803177378764	-0.000201576611100066	0.0999318672355419	0.998390938301757	0.257233720288887	0.110825344114706	0.0204732958469767	0.123890319804081	0.113782485863179	0.276476150184639	-0.267926515747964	0.12331300392975	0.0300228949341745
256	-0.0342849973066157	0.0706426265715687	0.627543217215324	-0.262221508857148	0.210504322119945	0.213158411942843	-0.0608355598584125	0.121199111440613	0.61580966728288	-0.178651692146128	0.127071752547375	0.160045558528904	0.15067429434018	0.102784346104779	0.142967141922535	0.142526709480444	0.106412618608194	0.180736968492523	-0.00188624760783182	0.110214026312811	0.986348591338602	-0.269442288720543	0.120618177435135	0.0257028224075138
257	0.0106283114889642	0.0727822840724714	0.883926608443014	-0.194236831864884	0.21839971456081	0.374010835390886	-0.0750064479883093	0.120795124805974	0.534774026629617	-0.249964322069877	0.128762225465135	0.052490356712133	-0.0190534978812888	0.0999254169705628	0.848815298828194	0.258655452283965	0.112516300139166	0.021710095034967	0.0806848015355365	0.112307852321043	0.47265462126467	-0.27676255794937	0.120496744560498	0.0218232504818692
258	0.0621107668599105	0.0720632063538196	0.388942865573092	-0.00717628608200627	0.21900583243692	0.973866165826512	0.0469606379232513	0.120996437077953	0.698008807837497	-0.12555717860992	0.123231717539081	0.308498637399423	0.167583184643526	0.105972408415193	0.11409060463262	0.0882725565765846	0.104289572644922	0.397512172560411	0.0693601618921651	0.108570148278774	0.523058844781639	-0.262495367384758	0.121073497228838	0.0303772786184957
259	-0.0546495602678384	0.0753952852516251	0.468711037397307	-0.297121237040179	0.2256078250636	0.188131764596198	-0.0403788936314442	0.126672947522562	0.749968048068741	-0.249664542394453	0.12859601456644	0.0524687594627433	0.167744900945075	0.107942349605532	0.120479684812206	0.110798323281451	0.108669943334581	0.308159389947563	0.0816844689086189	0.114524692775565	0.475850705891874	-0.298121020466398	0.127512667983962	0.0195753753639966
260	0.0422867355600111	0.0757172296445895	0.576633905172258	0.0527987580784243	0.236264190821	0.823210483098134	-0.0458665461513015	0.120987573135726	0.704689143588565	-0.159188077787929	0.128039144629214	0.21404291023816	0.0231004482906584	0.101186120366601	0.8194600263078	0.308394040981357	0.11117614834866	0.00563646323729994	0.102233712374429	0.110989322358026	0.357202589877386	-0.379983465866638	0.120079797980546	0.0015984831888133
261	0.0691671862878508	0.0765348189478307	0.366342887837372	-0.0793302874666666	0.235478851009616	0.736267603879626	0.161285582842698	0.124119050456507	0.194076763339579	-0.124081688187653	0.122339971237764	0.310703027582501	0.161176010631189	0.109665161063283	0.141939234456684	0.0749059961055811	0.103950186886305	0.471318750187982	-0.111762284516137	0.108678655449225	0.304010399754057	-0.0466502285859363	0.135170762084772	0.730072619066103
262	0.108448013758383	0.0751429646378247	0.149255509467615	0.237048768761947	0.234302074486218	0.311903209100138	-0.0688228776888523	0.122254004486191	0.573588962050955	-0.101248121998002	0.123090483514072	0.410950134784054	0.101615952421496	0.0995907029927783	0.307803846698159	0.192315174903365	0.106693190601092	0.071751867757377	-0.0313977032790776	0.108749783407042	0.772856294351934	-0.174256889149763	0.123560801497335	0.158748887989562
263	0.0300454024933472	0.0751220887648764	0.689271370428316	-0.146542333403561	0.221987483375769	0.509309895513266	0.146555568433983	0.129459499235286	0.257868323070997	-0.226266244033863	0.128560023723761	0.0786976051927651	0.102910096525712	0.101517943219108	0.310952628050651	0.224584211738529	0.109442813639145	0.040410022129254	0.0407757879638238	0.112728770563454	0.717636986910922	-0.294874759401122	0.126239919742427	0.0196873363809511
264	0.0568942652947048	0.0710788513612057	0.423637371775037	-0.0323887175799083	0.214357058983287	0.879928133411952	0.0944438330351322	0.124980109931218	0.450015692642315	-0.168579891834432	0.122421458233858	0.168791188801874	0.0885503743159284	0.101195910670851	0.381752385366521	0.182855804904544	0.108062731211959	0.0909179957485797	0.0454718769423635	0.108248635434391	0.674520956650658	-0.265969902213397	0.120785288122014	0.0278813127734015
265	-0.0047395070582366	0.0736518115582937	0.948703626555997	-0.152480509662844	0.224592721072497	0.497337827442784	-0.0501630468837716	0.122203558270735	0.681531876706703	-0.30863875993521	0.128182900209204	0.0162202661918813	0.0636561707065264	0.103479813364617	0.538585109577822	0.156940783784017	0.106563168841494	0.141117884110164	-0.0193947335303779	0.111823437561197	0.862338414055538	-0.20593752422118	0.127225875306202	0.105816645165142
266	-0.0208940900487703	0.0712785407963863	0.769478331699794	-0.177587923872038	0.212490487461997	0.403487984465041	-0.0778414746370198	0.120820712654333	0.519539125970175	-0.184512420090953	0.128174829623367	0.150295896957213	-0.0140315886974954	0.100893359247232	0.889418717214044	0.251941878343953	0.104451204365466	0.0160333146830032	0.144093856872402	0.113524883070857	0.204625108728303	-0.316000731193143	0.121249688011019	0.00928473064250183
267	-0.00104462679662748	0.0740702426568811	0.988750328549027	-0.111737845628785	0.225816974275614	0.62083335069512	-0.0612065626134688	0.11968205849181	0.609171540867389	-0.225438195439862	0.126050519197881	0.0739870948135133	0.0479748568023143	0.100755899510628	0.634066844266659	0.129455968413004	0.104327008695193	0.214931434303139	0.0622493948028375	0.109609489975107	0.570210642527644	-0.251908501906127	0.127328745372254	0.0481429709782555
268	0.0567967359761614	0.0765524252884803	0.45829381052411	-0.0456964792252458	0.234065784065648	0.845251207572714	0.0601720855963159	0.124229988646071	0.628230946896211	-0.35623362872876	0.129298893452838	0.00596837570674282	-0.0125246045698652	0.0974380146852899	0.897746845874103	0.0953553043921691	0.107303137814961	0.374392494654559	0.0695457578668894	0.111098477922857	0.53146188265868	-0.145170745436081	0.130694587218653	0.266924073318913
269	0.0653914938541224	0.0733055552010809	0.372575434001893	-0.0810887929300817	0.219635130478961	0.712054638768164	-0.0158010811991434	0.122293838938598	0.897219453677582	-0.316580677872649	0.127112838308282	0.0129079735007457	0.117243241507195	0.102421596901575	0.25258880512519	0.267231685528206	0.107909044680802	0.0134258864156187	-0.0904014613595988	0.106971679203098	0.398248755061572	-0.222407652748608	0.128485408928271	0.0837457906540556
270	-0.0204953944567705	0.0717138730971117	0.775092169089032	-0.344064543339841	0.219412518092273	0.117154504717374	-0.126822373937858	0.120432747089981	0.292557336466789	-0.258012618045954	0.125839986304335	0.0405803264353226	0.154597540194087	0.101141399987737	0.126681910904144	0.217898977791186	0.105827953608991	0.0397406839885799	-0.119583269567327	0.103424362208299	0.247845962353464	-0.192679849120467	0.122553282962541	0.116201879775256
271	-0.0172854424872698	0.0737791993566247	0.814808446754866	-0.238591087921418	0.223960145124132	0.286971818747938	-0.02212331309897	0.12361777254225	0.85799927291679	-0.103196844083887	0.125038624107868	0.409377199412292	0.0417845349378952	0.100360555209479	0.677243080726968	0.338726636246499	0.110218602014233	0.00217209614676983	0.0752248612674199	0.110612059385411	0.496604511835355	-0.37947936124228	0.125482257902797	0.00255366419582437
272	0.0214126775844951	0.0767674931958004	0.780354158940551	-0.0666923762893636	0.23138909860388	0.773230450689661	0.0189600086165629	0.121426652522437	0.8759496987487	-0.136655119430797	0.12400514417632	0.270708640109275	0.0538846832848096	0.102795067486502	0.600253186402775	0.0740725319767025	0.108709685252561	0.495781464246062	-0.0605462038475712	0.111153078270557	0.586068365824767	0.0432200779233287	0.140328571504169	0.75814938571377
273	0.0831855520029742	0.0737030162748688	0.259299144625048	-0.125614672449886	0.220235369570212	0.568551569900535	-0.0574783044933821	0.122841172902462	0.639947666696011	-0.243037516256038	0.125848044153062	0.0537269481857126	0.0561583151468762	0.103888169749117	0.588921829769687	0.0702547452749632	0.108625381134245	0.517927211001722	0.0329214826956206	0.111445151404535	0.767742616614187	0.00708527151940565	0.136623078742418	0.958650099843271
274	0.0713810081809321	0.075230118069867	0.342922184894766	0.0342053234571685	0.228850628006128	0.881214806673741	0.028215227078356	0.12407657285296	0.820155561403111	-0.16141356481704	0.127914687896075	0.207270042477887	0.11216305399948	0.104659560431277	0.284103156099917	0.0972377458061489	0.104764287174029	0.353538842600971	-0.080764853490573	0.108668060497284	0.457511220210195	-0.0195342804796565	0.129077058902694	0.879738008655494
275	0.0406487624045423	0.0720845392085928	0.572939633414779	-0.163930489543273	0.215759980066984	0.447555294193647	0.0728925377849338	0.12232020371831	0.551359687574634	-0.182257400807125	0.128124559581333	0.155177102230482	0.0987288289473248	0.101095927097288	0.328998850625405	0.212981086975353	0.108991374947658	0.0509529267818709	-0.122789362110018	0.107272085292488	0.252613100797204	-0.103139840411019	0.127720260617852	0.419535187080854
276	0.144609913771323	0.0732156546050136	0.0485153075635241	0.119624201310548	0.213461013728372	0.575323877826222	-0.20393589338146	0.120477698810294	0.0908034687312742	-0.396436517051001	0.130590902713384	0.00245871133130867	0.140151161819589	0.105540966222058	0.184488818621506	0.101940949836899	0.107013153205624	0.341010550727909	0.0626752975381745	0.106378125728379	0.555870598469837	-0.207011230843189	0.124886687784441	0.0976978986792125
277	0.089641186808023	0.0736902311350943	0.22408276019114	-0.0980284721439467	0.224857518273282	0.66295652229782	0.0237115740424711	0.124396691448941	0.84886591180386	-0.358108701258579	0.126278974174054	0.00465794056471809	0.165785688463595	0.103761419473688	0.110397036084223	0.168898003976027	0.106801434049066	0.114082451410625	0.0225049127163015	0.108317861696861	0.835450857461163	-0.30625458602434	0.12020671380158	0.0109838629541467
278	0.0202415595033197	0.0733018215452966	0.782494833581323	-0.108993300276448	0.22215499639163	0.62379877743219	0.0367667180200225	0.121837163727912	0.762887563523258	-0.195194900719876	0.12688936336086	0.124274074282723	0.00295283250155288	0.0997359658305095	0.976386499820196	0.188005584681172	0.108931162024468	0.0846568977645776	0.0269042137640908	0.109904780481274	0.806662390436715	-0.19322105903025	0.126471677796471	0.126867453392109
279	0.0528013909230883	0.0713160149940218	0.459230916593746	-0.220394766728845	0.206871608407177	0.286953063454104	0.022555523727549	0.122483388692182	0.853929942606144	-0.16336488631417	0.123318777782077	0.185546248384799	0.00596592108575824	0.101428617943269	0.953107514542951	0.194496671671765	0.108456582898709	0.0732099365803715	0.00689320334567992	0.108888668933362	0.94953561519092	-0.0739036835495667	0.137367065871557	0.590689830206058
280	0.0318247074161726	0.0759756660057729	0.675389144785838	0.00119405821226094	0.235881632126997	0.995961999449327	-0.0535226393458136	0.120445975460954	0.656866129084751	-0.138229380788071	0.125866773765008	0.272359816759649	0.0944887637947665	0.103978610042022	0.36369936622243	0.207686790561407	0.10797131572293	0.0546822949768219	0.0118056902338461	0.112343929274654	0.91632819295365	-0.224978528055647	0.124904581639596	0.0719571340459992
281	0.0258702220672031	0.0704505468532206	0.713535422668975	-0.0856433981595889	0.213060644307499	0.687789789917241	-0.0258465158762579	0.118309579139438	0.827109107473963	-0.0733910871714215	0.121753132940923	0.546780960393661	0.041633774049325	0.0974224014775555	0.669209551181471	0.193743456882958	0.108263821591188	0.0738139432900092	0.038431076052288	0.109832680993578	0.726479541688966	-0.224613614772132	0.121073677778518	0.0638499386709696
282	0.0364959359339433	0.0729654431386317	0.617052172358165	-0.184484552972147	0.218364216228736	0.398387850668621	-0.0353343649354752	0.122695857707367	0.773416203188467	-0.199755296889437	0.123978597195577	0.107434378934377	0.0281377062371993	0.101184174568043	0.781002474372271	0.11055683317213	0.105361989646524	0.294278887734367	0.00888072042432298	0.109453383142618	0.935348424701648	-0.0653098130718942	0.130396037492873	0.616576297339561
283	0.0154886935628609	0.0725605433763823	0.831010405755419	0.0655982857078201	0.215744967394638	0.761146296701008	0.0969504351389004	0.122247114413537	0.427916262820176	-0.0584780528482536	0.122138673968021	0.63219173657542	-0.0139581011872634	0.0992703912496936	0.888207420331825	0.127883212731675	0.105019198891346	0.223606224140173	-0.0720737674477287	0.110455396829115	0.514211761260426	-0.0876573225977982	0.124701841076845	0.482251609674563
284	0.0326619802138887	0.0709031383272638	0.645140391893044	-0.0808762886091423	0.212281728910179	0.703290833500916	-0.0433368319658923	0.116961997468353	0.711069204066713	-0.157723275251086	0.125981595914371	0.210864579965161	-0.0103971507439602	0.0982838702359885	0.915771559351797	0.254916183474091	0.109067190011767	0.0196135411876115	0.106575755793586	0.110074383929027	0.333159150787044	-0.314374611142414	0.12155257954897	0.00983390180800074
285	0.0564441478877096	0.0727524105853409	0.438018507323705	0.11552650166508	0.216112533298095	0.59306266982801	-0.0604551402106259	0.120770101361542	0.616771197371768	-0.14890457176021	0.123156703627593	0.226909187099325	0.168065692866138	0.103750199380015	0.105551919925502	0.119675272134748	0.105586503337932	0.25729051670529	-0.0363208803131806	0.109830316137142	0.740936990130931	-0.205834742204658	0.126606725844243	0.104295868962545
286	0.136540319730059	0.0726223556717825	0.0603648997726662	-0.0339777990553917	0.215956747277248	0.875010138021715	0.107022735911923	0.126997629025596	0.399579718783121	-0.323271178903999	0.129194735997861	0.0124932683152169	0.108730037357953	0.101697988352818	0.28524896382244	0.241240251834286	0.109247359880126	0.0274452675423001	-0.0255418182004165	0.10711627208147	0.811578941314815	-0.202485616627739	0.122048571749147	0.097402245944353
287	0.00108740865779355	0.0738246568030292	0.988250686674728	-0.159730841982522	0.22023580641922	0.468446535527784	0.0734639654222069	0.126218783676669	0.560666661276974	-0.155110029085784	0.125712552646745	0.217535579751167	0.0833022932075805	0.101400276734861	0.411536621203131	0.17769871729641	0.106113732474873	0.0943087366334137	-0.00731652224896328	0.108797682631141	0.946396351314244	-0.233058924436402	0.12832465243937	0.0696293783369467
288	0.0396149897765593	0.0746338686093109	0.595675612306361	0.000535535678839271	0.231403431810192	0.998153900599923	-0.0382858256536646	0.120527379280398	0.750811568790271	-0.0882893131586094	0.124030749651483	0.476725353557739	0.0310408478308036	0.0988704207543388	0.75361757702336	0.117437912047826	0.106548561601876	0.270626467314244	0.172610550449588	0.111867911757081	0.123135065989919	-0.260689740095583	0.121793167611047	0.0325494525618967
289	0.0281881905138535	0.0744694223664028	0.705120464410216	-0.203309496399115	0.226913509514057	0.37046951969576	-0.0521148294700295	0.124624767196968	0.675905295526441	-0.313724950211654	0.129182668987873	0.0153266120863883	0.0913179630367572	0.105009309298103	0.384707681139509	0.206761135354888	0.108945069008363	0.0579897124612687	0.0721933155464084	0.113480416000425	0.524801251718714	-0.266362413899705	0.125585875126673	0.034158725857441
290	0.0459775380583434	0.0735056011209958	0.531780535046613	0.0141005157798024	0.222119631518832	0.94939504818673	0.0349563243391774	0.122232642838714	0.774948281698894	-0.149119292706391	0.124523171626829	0.231372738069244	0.175777642085477	0.104451933808876	0.0926995489604171	0.173611980478012	0.106008957367529	0.101781154301463	-0.0480898526547055	0.110168173198357	0.662554056182816	-0.231197452325587	0.127024401565508	0.0690274295070874
291	0.0655123607543378	0.0766741684385186	0.393063826139785	0.0738032344257616	0.238992535611541	0.757527366011685	-0.11527825904955	0.1212325197307	0.341880849151378	-0.290608556781955	0.128293917554613	0.0237044576295183	0.0502899108314022	0.0990291453871022	0.611679447965964	0.24411521804625	0.106530817714158	0.0221315092060076	-0.0417981044753658	0.111870319928911	0.708754913326652	-0.219487257720733	0.125658661209751	0.0809822303295925
292	-0.00137892818047494	0.0708208545910141	0.984469341410319	-0.0802409269438388	0.204898634212673	0.695423641754196	-0.00236449276418344	0.126236088194413	0.98505947365586	-0.157954840469958	0.12696604463998	0.213750360828982	0.0524900017506854	0.100878384719976	0.60294340492707	0.135046868678572	0.105048013162777	0.198875111816228	0.094902025757987	0.111578959441687	0.39522017578441	-0.256792430250315	0.125569175617167	0.0411005499660609
293	0.101452681350167	0.0721685502741414	0.160086473109055	0.0350246636526665	0.214832830132113	0.870524412886347	-0.0281377771344724	0.11828769026716	0.812023758539638	-0.297898444406934	0.128076015810535	0.0202105214114453	0.0383557002401369	0.0994696681597334	0.699869430141231	0.190204080526516	0.105685503373076	0.0721916492294092	0.00510613712055947	0.109888247278107	0.962947145492859	-0.16987475871177	0.124808402018654	0.173778520831257
294	0.08753960583944	0.0730117128050232	0.230805599871961	0.0276685590998906	0.220363281654969	0.900105132030799	-0.143380479975604	0.119550171817717	0.230668499323771	-0.254839562084023	0.12506914592064	0.0418408353380897	0.117911414068098	0.100799535015883	0.242361915676153	0.0983905558156559	0.102508263530193	0.337361083493853	-0.0942247841708213	0.104861270448862	0.36908942775831	-0.0450545072248954	0.127822305595824	0.724550671674868
295	0.0244839165020601	0.0720966385858521	0.734226628199245	-0.201571601766495	0.222085817857471	0.364281952035741	0.0325381687958263	0.120690486409863	0.787520784385426	-0.183260495504145	0.125569533712953	0.144744114007352	0.076928678954948	0.101466170705188	0.448518599895416	0.276162912133579	0.109475854523886	0.0117959173895368	0.00478102391301012	0.1099843221816	0.965335088313597	-0.278519228332821	0.121490737629514	0.0220726871991093
296	0.12707737265294	0.0727242992710498	0.0808622976099899	-0.00685898134266086	0.215371203484519	0.974599903721661	0.118434161989561	0.120957673684504	0.327737286719261	-0.159116581176539	0.123492172829641	0.197863950557214	-0.00714376290148886	0.100125339577743	0.943134194825459	0.343113178513811	0.113957231970229	0.00266696708531907	0.000501424154108185	0.108263881593628	0.996305489057477	-0.196320463872298	0.125494032683457	0.118028894611249
297	-0.00570911636772896	0.0698898541847515	0.93491088335481	-0.279730625931868	0.207779109301845	0.1784995009002	0.0217990149354447	0.120157054457262	0.85607207144823	-0.148984317272081	0.125803647916143	0.236577372227286	0.0578601021771583	0.101320824642908	0.568082062223469	0.16089986372039	0.105420350863688	0.127243342914984	0.0352532460618773	0.106751726579347	0.741287519609456	-0.201114066914841	0.121107543088645	0.0970870179111175
298	-0.00600749057897003	0.0724375952559407	0.933920333355324	-0.256319358732919	0.20940834101396	0.221219888352084	-0.0168647916255749	0.122048938004581	0.890124155929365	-0.271991339603742	0.128245432682394	0.0341665451934713	0.00385714112304662	0.0991022028706268	0.968960884637794	0.122895289937974	0.10408168574682	0.237965734703585	0.0169373090674555	0.110014336087693	0.877674372879571	-0.116657078747099	0.133319073748153	0.381761840774139
299	0.0062289593855219	0.070719457969633	0.929829973316247	-0.124812784899544	0.211352855456983	0.554954024643829	0.066317048548156	0.121374524690393	0.58491814488058	-0.0960637787897777	0.123614886026749	0.437261830537824	0.0449080491018401	0.10115336726722	0.657162804099335	0.240832273036332	0.105372644987456	0.0224800365264977	-0.0269550924268664	0.106492881683809	0.80022773598897	-0.253397938653197	0.123871643569077	0.0410391841734889
300	0.0688511367913523	0.074531781646	0.35581153164796	0.204208237790076	0.229254503205907	0.373267464032339	0.0177665879591136	0.124829047054697	0.886848693960942	-0.178002142135212	0.127519330516429	0.163044062692953	0.0520782318059726	0.103194183232518	0.613901611693355	0.217906805276657	0.111272833892599	0.0504575026230594	0.0341654880758062	0.109576104342265	0.755256673123585	-0.240072400867611	0.119126805172346	0.0441305711973321

## Sheet: Country_FamSubunit
modelnr	estimate_intercept	se_intercept	p_intercept	estimate_C1	se_C1	p_C1	estimate_C2	se_C2	p_C2	estimate_C3	se_C3	p_C3	estimate_settlement1	se_settlement1	p_settlement1	estimate_settlement2	se_settlement2	p_settlement2	estimate_settlement3	se_settlement3	p_settlement3	estimate_settlement4	se_settlement4	p_settlement4
301	-0.00277995696850528	0.0820879303852714	0.972990749337839	-0.196479758276787	0.251197738443138	0.434289694283931	-0.0764838899520083	0.134043515314759	0.568399446193614	-0.26284653044243	0.137593690488088	0.0563650462863094	0.0111160942919408	0.110791409889822	0.920098648343624	0.168710906425249	0.114437845314914	0.140711319188707	0.00632304775132258	0.121425594787619	0.95848006636822	-0.188133326354087	0.140459706995194	0.180726086417079
302	0.0734671310631842	0.0862859278373395	0.394719772986566	0.125525770114699	0.270721686252298	0.642979461366322	-0.0859668201844922	0.133340269153656	0.519250758907051	-0.17370758377011	0.134141048797718	0.19561740436859	-0.0561391065767253	0.110747798085805	0.612324578893614	0.230072379043244	0.117527552203006	0.0505406053837298	-0.0803608516720645	0.122015739992306	0.510290010474713	-0.0193473020608119	0.1452005837125	0.894024832453576
303	-0.0368230122825294	0.0809227358290833	0.649174969079585	-0.213357079309261	0.24801954353567	0.389851098261209	-0.155274039096101	0.136368104460729	0.255112988057948	-0.206250435345754	0.137172550065527	0.132988675063483	0.107708068964127	0.11085541056377	0.331468646962693	0.0449151053811701	0.110814216740377	0.685325467653903	0.0718841239538113	0.122562451387122	0.557658556597367	-0.216887886380084	0.139131268670488	0.119327362383671
304	0.0353166674406899	0.0829559993795258	0.670393350023423	0.0112864953404771	0.252399725696946	0.964341569035556	-0.0672600409897757	0.138540379432266	0.627429526273345	-0.279039640056515	0.138304951082862	0.0438898157920801	-0.0731345433522685	0.11349239428795	0.519456308812491	0.38705058054046	0.122756554687555	0.00166180354453112	0.00704361561290096	0.12089959875934	0.953552560019054	-0.292006624975389	0.132337332354133	0.0275621772141832
305	0.00457274115866163	0.0852748285811154	0.957245254478627	-0.166689507454539	0.264914164400441	0.529341110937327	-0.139241775392968	0.136201389822279	0.306863212047164	-0.29352134919545	0.140184764820136	0.0365151213560769	0.197155989822791	0.115855016155449	0.0890981710045369	0.115009259616852	0.117373067815966	0.327380150654724	-0.0153715278463435	0.121009187040469	0.898942689911903	-0.219656897704099	0.139647331801278	0.116033354927868
306	0.00524271517579883	0.0857971881750415	0.951286469780916	0.148604442712488	0.26444782329149	0.574274970579265	-0.211383421818191	0.134802090135104	0.117158060565738	-0.114573720511131	0.136679837419004	0.40207313964524	0.164772583756342	0.117050086142122	0.159512352443465	0.111524438192372	0.115154736251557	0.333029991537498	-0.116160839090604	0.12397789117175	0.34900033911443	-0.10929706277382	0.146286187772423	0.455142710058236
307	-0.00703832900037047	0.080164268441657	0.930053276919757	-0.0787743394677722	0.240656579133879	0.743482731440863	-0.129349459720148	0.132239555887377	0.32822749398912	-0.189098971715803	0.136338543181809	0.165741341984415	0.0274540103176296	0.108530958866733	0.800348408640144	0.192302686641183	0.116738941453846	0.0997974493367899	-0.0880530683429002	0.124227520698996	0.478602629194732	-0.150930444778509	0.13839638922957	0.275713467378213
308	-0.0462846976784325	0.0830778352734128	0.577560875743182	-0.359974804371717	0.251769652390083	0.15307754003565	-0.0806480152771829	0.135841354954311	0.552845321618581	-0.0613978021861521	0.130687074213105	0.638589733032387	0.0338182473936781	0.109479996493903	0.757459617598875	0.124237365263083	0.112986947835254	0.271769895291882	-0.154578568637694	0.116031748531815	0.183079954216183	0.0423036639445351	0.150233687589022	0.778316554966273
309	-0.0507444138575326	0.0819276291469156	0.535799530669346	-0.272130166237701	0.246446096740322	0.269751169257279	-0.0662142954199638	0.13919351564441	0.634387189842431	-0.145362132373229	0.136453438929259	0.286990316443623	0.142365394567776	0.11376291376953	0.211058815393971	0.116504669758624	0.115829032478446	0.314727175704897	-0.0546466707585506	0.122904862297179	0.656681667534087	-0.163723417523712	0.14021049631858	0.24319346854218
310	-0.00868761862251358	0.0769066668916964	0.910081329546373	-0.214249796902075	0.230631105119848	0.353116791937407	-0.147379309481323	0.130847218413655	0.260275740922025	-0.192191102905004	0.133720511279037	0.150941566590851	0.0771396886109669	0.111042478274576	0.487405306345414	0.236895946522606	0.113809022629571	0.0376275271748537	0.0399691623445543	0.121832785458425	0.742927242516114	-0.313586054271187	0.133684565912428	0.0191755141945104
311	-0.0416384590976692	0.0821074144422629	0.612175648648145	-0.165655454910928	0.257574762746058	0.520276384174525	-0.0864749671065455	0.132680582166068	0.514702885502435	-0.161715006370149	0.132805380518172	0.223617076195812	0.0452838637886735	0.110837229814624	0.68294438074847	0.279137402292724	0.115859737699428	0.0161554275256136	-0.0860451911255956	0.119681415778178	0.472330166493619	-0.22460471270148	0.138856471552761	0.106063386040358
312	-0.0190181021414926	0.0803341876502038	0.812906650907839	-0.314916440094694	0.248154197470611	0.204709166568834	0.0527220682341958	0.134090515931617	0.694264225617387	-0.164440744478751	0.133792583019678	0.219319579955131	0.111754374036799	0.111171664258159	0.315011718782652	0.300023910318233	0.11916693887688	0.0119607503719446	-0.135683641885442	0.116635004448348	0.244964153252431	-0.246396191338165	0.129975048942594	0.0582710546083236
313	0.0195175117252098	0.0798700428584265	0.806995131125795	-0.206157694978069	0.243689121424691	0.397752685288457	-0.0518261595494285	0.134048199034939	0.699113279504164	-0.159126852511955	0.132419305238985	0.229754404670064	0.0790198377931614	0.110131688570593	0.473222955022658	0.270604317677581	0.118405777999706	0.0224877644887802	-0.0132378427630461	0.121052015787198	0.912940472441961	-0.25329189301684	0.134394623659011	0.0597474941524945
314	0.00213152019278474	0.0830556730088705	0.979530403216876	0.0617377302404008	0.260915656277399	0.812998060647389	-0.267479952158005	0.13412434621138	0.0463804740594082	-0.23440773732135	0.13739139135044	0.0882788113801583	0.149720533549711	0.115907115092782	0.196734868922361	0.256412007736427	0.119237302145326	0.0317481958972192	-0.112551721323619	0.120282731024034	0.349628841986186	-0.261525092432661	0.13577908485558	0.0543601821362703
315	-0.0219568273417483	0.0838652059659027	0.793518465534223	-0.188217613197152	0.259077215473769	0.467698610872758	-0.184231978504466	0.135055533164446	0.17282150785568	-0.269806621089046	0.14031960329851	0.0547748246115936	0.124955236413637	0.116501035180284	0.283711142556323	0.2441022648178	0.118584527869862	0.0397912266339865	-0.172608075822609	0.117166295494627	0.140999261966575	-0.169636934947845	0.135750641837524	0.211715745484823
316	-0.00381669269428927	0.0870535601847571	0.965037839463936	-0.0155181401114877	0.280781756655105	0.955935750370754	-0.191538703211114	0.133620419304169	0.152025308788407	-0.169217824346837	0.135905522231182	0.213367242499926	0.207072233836355	0.117047820369149	0.0771627011439023	0.110013651116459	0.114691850768976	0.337673004766842	0.0438738312548608	0.121790455584679	0.718739745826078	-0.300729395983852	0.131122348285569	0.0220155825140431
317	0.0196980182565069	0.0800013879208778	0.805559226090525	-0.113196590515323	0.241849961118438	0.639849579834634	-0.056170526867054	0.136118097419086	0.679939642435701	-0.20440830728197	0.134253612142941	0.128170971152756	0.0130595906501256	0.107813493464973	0.903610154730638	0.236023690530861	0.118307100193531	0.0462995517440463	-0.0110757360632254	0.118844734547026	0.925766384606822	-0.234598808790374	0.139272742225737	0.0923901961371594
318	0.0114771413103062	0.0816938495287909	0.888300014195248	0.0497934907382052	0.250922240605497	0.842737664900476	-0.265697188977402	0.130698331019407	0.0423128988312205	-0.214389911525915	0.137439798570915	0.119088455434872	0.0724559661854332	0.109315666068203	0.507594805596259	0.189993323209337	0.117623752674045	0.106553549238423	-0.124012160779008	0.121242579969579	0.306617086629679	-0.120110512483678	0.136344982901813	0.378556415986923
319	0.0483182927528879	0.0873998361948633	0.580489114400597	0.178738902369371	0.276735620291499	0.518495823825915	-0.0434589460988609	0.136876010232632	0.75092274009872	-0.227782193624583	0.134658166637832	0.0910263118237431	0.077227556584624	0.110719292836113	0.485639257686633	0.146645131662223	0.115905190157078	0.206073981555069	-0.171933376096924	0.11912287436243	0.149225803905658	-0.07052461342099	0.141054098773134	0.617191800247765
320	-0.00164089825481704	0.0838312871212027	0.984387062698215	-0.231375666861349	0.249529347224159	0.354010301864633	-0.0529446067442861	0.138936106362557	0.703227050065574	-0.298536615907828	0.139557814617066	0.0326523189568904	0.0249264741625109	0.11318514290729	0.825736756522653	0.207511913257358	0.118306998286308	0.0797195866819888	0.0513739956351361	0.127896721986458	0.687998597167763	-0.189276050927063	0.143823865768184	0.188451759804196
321	-0.0281976590622708	0.0827219633576129	0.73326747955074	-0.123387002248364	0.252746832329074	0.625521131399674	-0.0650364418119964	0.135632213395475	0.631678462708243	-0.163660440956087	0.134824727338998	0.225067689647668	0.119380281422362	0.113810411357785	0.294446695069411	0.1111258911467	0.118225063250338	0.347457922490628	-0.0516589580205386	0.126876511049029	0.683973783806847	-0.160787340295403	0.145114504668579	0.268113676979037
322	-0.0808106679038043	0.0865731803265722	0.350808225011848	-0.270368749237228	0.27215421894889	0.320724265863139	-0.131868717908949	0.136129502308278	0.332917290781047	-0.177363667334916	0.137394580414705	0.197019431061226	0.0606653335690431	0.114747482558776	0.597135135035503	0.155408578059138	0.121091835172409	0.199636582093987	-0.0743206236487762	0.123409301675529	0.547151688132739	-0.119271209167691	0.140785048407649	0.397083798418266
323	0.0150785951178772	0.0803466047853406	0.85117204832097	-0.050089494064023	0.242233643825068	0.836220333197221	-0.165027638942602	0.134347438622389	0.219584860492496	-0.280126448273518	0.137337524119705	0.0416302905174263	0.211715937886508	0.114476022564978	0.0646754086062881	0.00216948478941151	0.112097312032747	0.98456270765781	-0.109927341956258	0.116678789714732	0.346339076137102	-0.149234416774516	0.139663551092459	0.285527523819544
324	-0.0186852400736241	0.0823203596145293	0.820481836225982	-0.187342612586044	0.245300290390524	0.445200809570567	-0.081015336663334	0.135897337729505	0.551202588142014	-0.169914111906799	0.136787438469311	0.214448365651182	0.0763057878866138	0.112251691486814	0.496797084429306	0.201264126333191	0.119506812392232	0.0924546175998767	-0.138814683058529	0.120464840852862	0.249449212115673	-0.108157151030096	0.142044496868495	0.446570044229234
325	0.0333818296584631	0.080806654895584	0.679612090863923	-0.0794845055899703	0.241486507719858	0.742110265197751	0.0717636397086295	0.142434758981461	0.614482707256615	-0.196977739031575	0.135792818658167	0.147196182430705	0.0112209842443283	0.112131768761293	0.920308114969463	0.327249992406969	0.121312387855036	0.00709623745964138	-0.0876527026837386	0.121995642555803	0.472614482550443	-0.180334692688075	0.138945506855234	0.194612822370234
326	-0.0150925897962331	0.0830839685716211	0.855888746327042	-0.184951990924381	0.255172932681087	0.468729541141823	-0.11316583391419	0.131039600171174	0.388004364478138	-0.116603022227511	0.13158330138437	0.375737256516936	0.0469144841724361	0.110811924532388	0.672111605965469	0.176254626521089	0.115801127548468	0.128298103297634	0.042404472495585	0.121983497890171	0.728191618814336	-0.178313261298408	0.143239080199736	0.213458760428764
327	-0.0286124435035419	0.0818447212349202	0.726713200359761	-0.346541699269258	0.243537098839575	0.155046421116693	-0.0241427975063309	0.137693541356522	0.860848438531453	-0.224075685681828	0.136354503081962	0.100613123973664	0.112034669891415	0.111583865631057	0.31559019275905	0.226809072402676	0.115843420834766	0.0505065511201739	-0.0438751802345284	0.123455365723492	0.722366390569757	-0.258290920462551	0.138724790971866	0.0628966477455218
328	-0.0538125327749146	0.083996083840529	0.521886211712082	-0.24436176505413	0.260047385113606	0.347596565105167	-0.106177453989034	0.133562332229327	0.426812848550732	-0.135860437660645	0.133180561400326	0.307905077801273	0.0577340689655306	0.11320190049764	0.610151636400338	0.230951700836723	0.119772491389178	0.0540924987764595	-0.0313811462499142	0.124337679443177	0.800791669802608	-0.179995830975091	0.145571319959177	0.216556671564541
329	0.00736276468383247	0.0839602503328973	0.930137008620881	0.033322975348955	0.265123721485384	0.900002602589349	-0.0890791122641041	0.132660064765677	0.502059659960837	-0.0749863502438772	0.134212439656064	0.576475920394902	0.0536207289484211	0.111531898303811	0.630782882851037	0.188844305121836	0.114505667291559	0.0994024295143824	0.0589455756376339	0.120080284718402	0.623610372596385	-0.259830804832188	0.138833191655731	0.061548683910039
330	-0.0163208166276718	0.0841611303725402	0.846273260608073	-0.385428032568393	0.260717249989381	0.139616854813672	0.0271944707883685	0.134343097271281	0.83962322224441	-0.177255192416402	0.134909511340996	0.18917231757361	0.0213445014316106	0.108859470921641	0.844590188991088	0.239993853960857	0.118362016694171	0.0428501582097836	-0.0640162521860057	0.121428422872956	0.598170507756604	-0.154416421182595	0.139188947008114	0.267510568711928
331	0.00690180486108144	0.0807552592080946	0.93190742426254	0.014906544282465	0.25039876102955	0.9525403042409	-0.176033997791713	0.132941383812893	0.185741690845236	-0.124476096432044	0.133623538404857	0.351786383914392	0.187859591771753	0.112920424655083	0.0964810617038771	0.154458953844416	0.115546984989785	0.181588964114743	-0.0268670318165633	0.122297437139196	0.826158346527216	-0.232957123837239	0.138684430044184	0.0933001401313772
332	-0.0374098946223783	0.081839198598981	0.647683034917921	-0.351442020062994	0.254010916894438	0.166783500955406	-0.197965783163621	0.132017976738558	0.134034515465364	-0.323064315036124	0.139400629694262	0.0206663788209436	0.096013815643148	0.113812058610793	0.39907510275537	0.166291187109843	0.118377789192735	0.160390855018792	0.0560254916543451	0.121541044040571	0.644922984638289	-0.277376891583908	0.138276539671233	0.0451164144500525
333	-0.0591289484069813	0.0781208320095981	0.449284692816426	-0.344098459482507	0.23305789760335	0.140122243599595	-0.136826930386813	0.134464073432948	0.309115167037173	-0.182333860267238	0.135367691157959	0.178285583661867	0.14474028404979	0.113799511027123	0.203693844349404	0.147735035659163	0.116376792459226	0.204559786238791	-0.0414150479547878	0.121739419330913	0.73377817822069	-0.221299783939995	0.136986364220901	0.106504966500129
334	-0.0279517496901726	0.0838579935055962	0.73895733453175	-0.113101140830932	0.262146215708898	0.666234712738454	-0.150632132005702	0.134503818807804	0.263007856013371	-0.178865282165558	0.135906950299601	0.188431755499188	0.0670405826000925	0.111730003081292	0.548620062140465	0.169631471787759	0.120522038805881	0.159582678828971	-0.0277445069388959	0.127110514367696	0.827260497883608	-0.176267491288286	0.13671006248733	0.197558898178288
335	-0.0260559011690798	0.0803249394815022	0.745713928500059	-0.191160163304132	0.245064413968593	0.435542509431022	-0.107454607567843	0.133537151191104	0.421186466603033	-0.167498543044365	0.135768605104706	0.217588033038208	0.250241828995745	0.116734711513212	0.0322873012263797	0.139685084077218	0.114419176584398	0.222428177140852	-0.0660139073580105	0.121380041640583	0.586652157616337	-0.281625666450062	0.131849089093796	0.03291221591035
336	-0.0467516619423601	0.0800800323913205	0.559472138395544	-0.232987503746067	0.24555493095607	0.342929922270213	-0.0505068524248018	0.130915890092621	0.699725614131657	-0.148780774949735	0.131718293073836	0.258928568989144	0.123671231382074	0.112928637047021	0.273711534844255	0.199060940534811	0.115932680476064	0.0862663694239126	-0.104933676991237	0.11680061973402	0.36917790647172	-0.251268697648796	0.134097327605079	0.0612379864799003
337	0.0323345453475924	0.0817949336139709	0.692692549058142	-0.20972393880387	0.247359099123035	0.396713184344311	-0.22208716143244	0.13155722063627	0.0916805203359751	-0.176999764566183	0.136449395867862	0.19485281467147	0.0756381627928221	0.111730156938022	0.498572690367477	0.16831225953874	0.118497189368615	0.155790379427676	-0.047288441783342	0.123622050998944	0.702149756391507	-0.0799255478238561	0.14298454476282	0.576294113214367
338	-0.00687568810020876	0.080302146461036	0.931782630117184	-0.299066711619299	0.240503999646345	0.213960694214754	-0.147868239049072	0.130197730724856	0.25633220439561	-0.205572709171614	0.136032261567141	0.131036397261283	0.129087955180947	0.111178482052195	0.245869672532498	0.218429914191925	0.116997613083837	0.0621850984115423	-0.0953220159126759	0.117496678421016	0.417391768533671	-0.185189578607009	0.140623307990864	0.188152394985327
339	-0.0340390892905583	0.0827970894478782	0.681072262661861	-0.290185312218082	0.255557936999558	0.256425697099143	-0.00565564455926253	0.13782954707659	0.967276883643822	-0.0729752841894877	0.131933314759553	0.580297053332619	0.149939589094526	0.116451528519337	0.198178583476072	0.20469734931677	0.118865519790414	0.0853468071994747	-0.120785565938626	0.120899052698104	0.31799473178402	-0.15735242124225	0.142302973700423	0.269084786501337
340	-0.0235503864563845	0.0819234761385572	0.773810535921615	-0.315491097529008	0.248601188942399	0.204698541225216	-0.145767253436834	0.13671039835269	0.28655597420623	-0.192316781244814	0.138926430640896	0.166558147331643	0.022665028883197	0.111200078320419	0.838531974559531	0.40816807097327	0.127225035180214	0.00137584471444193	-0.121681043149526	0.122547836080774	0.32097390243558	-0.215333406252483	0.135523269707945	0.112382636967958
341	-0.0333024077594889	0.0803606334303407	0.67865691415956	-0.0872559793600369	0.249829301007299	0.72696222615186	-0.0858237851304312	0.131383389054956	0.5137496991933	-0.0845161658995826	0.131867405995458	0.521715688812284	0.235568340136634	0.115947021312243	0.0424360300710963	0.116856270385704	0.117249988430777	0.319167463214298	0.0564488319130944	0.124643898973299	0.650727942626309	-0.404101449225918	0.131635730045492	0.00219660010474703
342	-0.0269804675906716	0.082463414443273	0.743596033458717	-0.139513486406876	0.248614746073987	0.574805686497497	-0.206598075720453	0.13888332629775	0.137165120586237	-0.264857594068357	0.142131603301264	0.0626750153764955	0.180367611673174	0.116851062789904	0.122993659539463	0.180287773689171	0.117414164117139	0.124965242174869	-0.0590745508342984	0.124222168573607	0.634489724442045	-0.286457058746784	0.139453600366934	0.0402089287559061
343	0.0225352968538003	0.0826357720777263	0.785132499475363	-0.0871872011715171	0.248964593910505	0.726259310705195	-0.00383806295417647	0.134886532800506	0.977305443421016	-0.180536502141368	0.136388555357976	0.185892772625171	0.149718851224822	0.112477567470961	0.183444617280296	0.242835956800966	0.115966219317113	0.0364967733977208	-0.0846751924814045	0.122389181200389	0.489182975615703	-0.272117625115286	0.135632103466085	0.0450806809486363
344	-0.0194126809704631	0.0826542726644387	0.814358421269949	0.0328990140594627	0.254057483733378	0.896991232639154	-0.0193243350830891	0.136692502143827	0.88760404819333	-0.0291786547979282	0.131524584097456	0.824474151205138	0.12672783805833	0.112510512258567	0.260268171310253	0.169269866674917	0.119541529202491	0.157073802139851	-0.0327526500607093	0.120826783364476	0.786389520141112	-0.224887293794386	0.143477271411268	0.117320291783645
345	-0.0316762370249388	0.0827154851605303	0.701831135941074	-0.346985592793061	0.252530641655092	0.169723918214561	-0.300413641609322	0.129926610300825	0.0209601521506018	-0.189639228502744	0.137667387465741	0.168645306435796	-0.0253612793473825	0.112831542644102	0.822200935068049	0.235117900264684	0.118692909842937	0.047863426779093	0.0311450729031065	0.128435659651233	0.808443490079541	-0.12921829586549	0.136550100695336	0.344209402617093
346	-0.014566252274707	0.0773093170227176	0.850587505137498	-0.199114561802012	0.227207429828103	0.381036670153956	-0.101105179109612	0.13338890572135	0.448636948089564	-0.25100657373559	0.137032313848622	0.0672738781677961	0.167291584900807	0.113076978673593	0.139319817493536	0.0944286266142739	0.113695678055842	0.406422889481032	-0.0298971464845238	0.12134034054949	0.805427775901193	-0.251666465576316	0.138151045673831	0.0687880059940048
347	0.0118099979262277	0.0808105704214946	0.883835535652715	-0.280511645793875	0.245324438560438	0.253119684586316	-0.10504999621466	0.13465342700999	0.435477531720805	-0.256156690140599	0.138303474039442	0.064286449376204	-0.0303137420645294	0.11235498107716	0.787364515198597	0.194571279448869	0.122954561402888	0.113844046863487	-0.0646008157925316	0.122767257822025	0.598856292149259	-0.0021062558276264	0.140036117689789	0.988002478901478
348	-0.0868334381132436	0.0797818360680944	0.276673987980481	-0.173038660274734	0.24256825721932	0.475780803907249	-0.0719668929757616	0.1348854969048	0.593772098204105	0.0291011317532044	0.132799041422596	0.826586140828791	0.0366701585736803	0.110772564235003	0.740680136451032	0.148181451607136	0.119228579276262	0.214205577127961	-0.00138383426229158	0.12430884966606	0.991120062530543	-0.192337759182985	0.136736555049404	0.159832423242788
349	-0.0251939631940849	0.0837517567292342	0.763613384970318	-0.306041569441669	0.261768444050897	0.242615744291611	-0.0250713186155397	0.133099779191023	0.850626988510899	-0.162648663905867	0.136718132335991	0.234446835302357	0.0562126281186683	0.109916559707875	0.609170037859971	0.233881700632489	0.1174143382706	0.0466363803321047	0.0161659348456258	0.118874431035229	0.891853867457419	-0.26945833523949	0.137902839461122	0.0509691743285899
350	-0.0594866937987344	0.0850982056734551	0.484684161446171	-0.0699563167965721	0.257368825322526	0.785818770335947	-0.0533376346187745	0.13686949289284	0.696839472608926	-0.226795509771217	0.140194514860169	0.10602266562072	0.0828908493284462	0.114498726859568	0.469260086354176	0.143549435599911	0.116763123437438	0.219194031978827	0.0376039936416286	0.127347797708049	0.767833846483422	-0.331850463853172	0.142820522682503	0.0203395337127078
351	-0.0065524542423485	0.0881912156431209	0.940787182992881	0.159102363260634	0.276702821860597	0.565418544433585	-0.193901106169816	0.133966610251816	0.148087370026079	-0.193692447855918	0.139843459255154	0.166325859260586	0.0835649109841936	0.114193108103407	0.464462212384525	0.260740112423528	0.124931703068138	0.0371228490981992	-0.153544925731523	0.120001762531627	0.200995327682621	-0.199876078566965	0.145809594421092	0.170729080918971
352	0.0124034017002271	0.0818071856635534	0.879517692619241	-0.113056688163529	0.243544546847379	0.642590772238767	-0.116239360570528	0.13624864246995	0.393775083232047	-0.17419234011564	0.137438459121214	0.20528539706096	0.223426799885396	0.119957173700266	0.0628035303696229	0.197342893329092	0.119347886279164	0.0985255096035077	-0.0185669651952374	0.123468067383063	0.88049468659308	-0.262979329976369	0.13847865949089	0.0578299110687251
353	-0.061681134677904	0.0850210772033222	0.468318644811449	-0.333882271211439	0.266226607722262	0.210074039628385	-0.0904893857288132	0.138893665443872	0.514865314542136	-0.272641759226428	0.14018948797831	0.0520641869527853	0.111784911238286	0.118140386011378	0.344261800996267	0.14997075973985	0.117704916947533	0.202900566428555	-0.0599986709091903	0.122479592024584	0.624330380168957	-0.149429758917943	0.138830341107219	0.28201842446319
354	0.0521594824505575	0.0876788140903811	0.552043157210032	0.153251618671475	0.279010957967289	0.582938535552723	-0.0264167397280262	0.135522615459683	0.845489335333013	-0.164157470545758	0.131762405843742	0.213093295073243	0.0798817153970703	0.112535538110227	0.477963480839299	0.262109112046616	0.120513272480607	0.0298568109853549	-0.00874849099719351	0.123860422824393	0.943704184124494	-0.292955121762272	0.139972718378016	0.0365931926424653
355	-0.0464884417141811	0.0804700235638471	0.563582675983865	-0.18997883874492	0.240895531229503	0.43050258323362	-0.253081410033649	0.136241468359026	0.0635058756294248	-0.254298295294814	0.142475979132261	0.0745736705134396	0.110159078143469	0.112591121177922	0.328101793760459	0.1657931278528	0.116501346356492	0.15500349083662	-0.0737373054142523	0.120862051452987	0.541930792421181	-0.216474348066697	0.134074945744187	0.106702158054603
356	-0.000668859847320183	0.0869344272626343	0.993862720614462	0.0849698648801576	0.277514985014305	0.75952728535646	-0.132117594168107	0.135958953623189	0.331400206455685	-0.158576491714036	0.137916782782444	0.250488244931244	0.165523594960198	0.113984821650653	0.14675676273639	0.0874608172969585	0.113590174441918	0.441491640710153	0.0596334367451416	0.125871975010532	0.635767495335287	-0.290110599920387	0.140145633780103	0.0386898314167789
357	-0.0281379761245018	0.0815958456261998	0.730279307802861	-0.0320957152306691	0.25751285520008	0.900834483377652	-0.189256649899957	0.129539384696139	0.144314870326019	-0.11342639293355	0.134775108141602	0.400204559292263	0.100241305267861	0.112593465449528	0.37351150602786	0.0216551898343347	0.110411498481481	0.844544999979364	-0.0480652277030049	0.118223180110291	0.684411317629373	-0.0909332239762709	0.13423884604655	0.498301941527138
358	-0.097067299875558	0.0830742103509085	0.242893704624551	-0.315480277337387	0.262815826864559	0.230259933712508	-0.0275094953195095	0.134070628454108	0.837466039009134	-0.107872308978779	0.134447872162874	0.422540086180284	0.0453771245690878	0.109100220708485	0.677552295025221	0.123460763488757	0.115250800265626	0.284309191157734	-0.0852282440320231	0.119781856853191	0.476914335531185	-0.173233087678766	0.132009120482952	0.189711517312243
359	-0.0366487126848255	0.0794310638875608	0.644614078368719	-0.312926880791445	0.235806137047842	0.184779603558783	-0.0757056291885709	0.131387296630472	0.564601870964131	-0.148021935525821	0.134102783534898	0.269934637695496	-0.0184536887055482	0.111959961333312	0.869114177451435	0.30284508177229	0.121304116457122	0.0126919161244475	-0.0677691591200619	0.12014121968606	0.572820487409541	-0.168734486090406	0.144552233271621	0.243357477378728
360	-0.0539774625004239	0.0824462195615878	0.512804641981734	-0.130438447867302	0.25526022881027	0.609456985309577	-0.0422413390010477	0.13680027736033	0.757549190665453	-0.132802072816253	0.137397526607106	0.333989386638022	0.220143790499354	0.112749056619646	0.0511424781837203	0.0640928156621163	0.112488552567141	0.568954067319335	-0.0788818655166432	0.125312080007241	0.529169354966622	-0.258246686548195	0.136579511717243	0.058923536720066
361	-0.109819108511012	0.082378375166375	0.182785625572265	-0.3766099246218	0.252663589355009	0.136377139836811	-0.0853014524589071	0.136656072978852	0.532628066492799	-0.178644088191216	0.137537973428522	0.194272811130573	0.0260602717162869	0.112089645498121	0.816198864348066	0.223925529867864	0.115162487886737	0.0521097415860832	-0.140941733137733	0.119922212354051	0.240150123311142	-0.146756696903588	0.146185367294602	0.315653689855839
362	-0.0384526139094869	0.0817476156660741	0.638179563432994	-0.0854123247578579	0.25152840290791	0.734245682580514	-0.0453932219738792	0.132721436640853	0.732405082351446	-0.12786383378975	0.135266313942841	0.34473566976752	0.0421644439393798	0.109742045445761	0.700897396825991	0.180891775741286	0.114822072243543	0.115462626081674	0.0043711625384172	0.122072062518285	0.97144220723405	-0.254653123121631	0.138097639556784	0.0654630668453914
363	0.0124530114452081	0.0815155089522276	0.878610043623186	-0.0778849027704345	0.254300283325709	0.759458617879707	-0.0949694413690789	0.134913472295795	0.481633064852868	-0.12146862961804	0.13124420270118	0.354909741461805	0.160664285257104	0.114061146811426	0.159254779160309	0.228686057895966	0.119533409468007	0.0559993169048794	-0.153437565002515	0.12144257744794	0.206704644748207	-0.218984782219771	0.134172219702264	0.102954079483719
364	0.0320373237904026	0.0846694452775586	0.705223795216602	0.0125224658566676	0.261383049533899	0.961798270577319	-0.0158188119532266	0.135062628797397	0.90678569241584	-0.282109132965805	0.138262296648862	0.0415606978486282	0.0281483946307134	0.108650974409985	0.795630589234428	0.248590118138056	0.120285140081632	0.0390091777926512	0.0363314073029258	0.122774390067444	0.767349517650566	-0.294106956150139	0.139425930995108	0.0351446638895118
365	0.0193303957834358	0.0805052271131284	0.810289010008941	-0.0288340121381833	0.241705801849119	0.90506534323924	-0.0965257543479559	0.133347811443629	0.469309822791514	-0.0646455983876433	0.13129503763979	0.622561288434699	0.0769807043920585	0.113935025909168	0.499408567884036	0.184253537502681	0.118740999566573	0.121028484020002	-0.0182532817453788	0.124608344252866	0.883566415412558	-0.152722570781648	0.142925802551998	0.28552012445741
366	-0.0597637292832726	0.0819179822583841	0.465824224536955	-0.407830929840577	0.250626607744084	0.103984496289288	-0.0038461161735269	0.137826712057535	0.977742855722574	-0.132763257037539	0.133862886677009	0.321530278801805	0.283438299069035	0.117285823880758	0.0158335994893689	0.242455196270906	0.118821557928722	0.0415499831646396	-0.096305081239954	0.121089099058212	0.426604389812964	-0.391544783736791	0.132154851029615	0.00311739976142224
367	0.0409111797237057	0.0876233109702313	0.640669281682623	0.135143892538524	0.2782854550975	0.627330323317717	-0.0371676166647573	0.135154909835594	0.783370143236528	-0.0948815056074785	0.134388860191429	0.480330711024918	0.108941356451274	0.112743248547638	0.33412701044379	0.171265281056113	0.116910368193901	0.143239320742625	-0.152830931498074	0.119600884963058	0.20158733940225	-0.153407794937223	0.138587040273063	0.268572114700617
368	-0.00413973777685455	0.0806799510536666	0.959087751679586	-0.22291002273366	0.243274838871248	0.359725407368933	-0.0157800448829061	0.136678826016122	0.908107731592855	-0.284935215683968	0.139195304139326	0.0409044067421659	0.0881056529327205	0.110748816879877	0.426476082666789	0.125801609553337	0.117276977050361	0.283657114854945	0.0308028259318687	0.122140586018812	0.800942256688485	-0.222855072251912	0.136839267155886	0.103699230721789
369	0.0546349486035552	0.0816514596877859	0.503563213834787	-0.108823220404916	0.25117014405609	0.664911116449733	0.00794030887003551	0.133516461659124	0.952588548121318	-0.185744866321943	0.134229731070208	0.166718327311217	0.206745907619164	0.114406604716942	0.0710299221216667	-0.00135621741812415	0.111578459292887	0.990304390660818	0.011089708488671	0.118603730415507	0.925522414205597	-0.176996660115106	0.135487392009554	0.191712310564205
370	-0.068559432339669	0.0833016787492669	0.410679832808421	-0.331195115045712	0.256927696736414	0.197660736694249	-0.0877116769333763	0.137752158327831	0.524435727632549	-0.192791655565521	0.135925662700697	0.156381563457237	0.0915208050879682	0.11471067132149	0.425143179561502	0.140215999603796	0.115779567449503	0.226144407392273	-0.0213135329207122	0.123556194734415	0.863077072953908	-0.135699717498797	0.145849159169199	0.352371579536631
371	0.0137604347737555	0.0863350305067045	0.873396825875657	-0.108855788823471	0.272105099984482	0.689200517413934	-0.0841574486030634	0.135397276540766	0.534366295223479	-0.210299931981471	0.136667026182745	0.124159715886171	0.0871423259774529	0.114025369197124	0.444897816612641	0.17414315754783	0.116859762796802	0.136474240453981	-0.0348575766394017	0.126523977807472	0.782984888952354	-0.13201261938432	0.139571928606507	0.344447732354328
372	0.0408575660476475	0.0838074660651587	0.625993559899507	-0.163433004837226	0.258664818623448	0.527633189856441	-0.237944239365887	0.13252378376254	0.0728636449452344	-0.333047181644485	0.13816214263822	0.0160990357514892	0.130100748440108	0.113540364099158	0.252115901651094	0.107051735391471	0.116878269311482	0.359916108061067	-0.140799826324492	0.120876244057851	0.244353382137297	-0.00488150514372687	0.146030102036569	0.973339563006671
373	-0.0314581384961728	0.0845818443654889	0.710023275582116	-0.194133434274266	0.257336233979489	0.450780284026714	-0.0879201484248731	0.133423426995119	0.510068319019439	-0.186303282405389	0.136191708176311	0.171620227353057	0.208399032375837	0.117345725118319	0.0760317195737592	0.0741919171500737	0.117475052707328	0.527815124089109	-0.217084559596617	0.123330103155202	0.0786659721849977	-0.000679368408345308	0.144632273058363	0.99625307161882
374	-0.000594322002794885	0.0840498691346201	0.994359494859264	-0.223833189199759	0.26166223116601	0.39250904889549	0.00858289753402744	0.134134578731598	0.948992566437605	-0.272918800970295	0.134631908988911	0.0428990541117691	0.0790176640468195	0.109935722111184	0.472446936584059	0.16485691601068	0.115916529599582	0.155263545629483	-0.101586616212063	0.120213944582793	0.39827589213823	-0.163826254026538	0.13746294686459	0.233614412060091
375	0.0481984241157471	0.0829792391762478	0.561466506461809	0.0264414151516104	0.259129265239642	0.918744784559231	-0.0187816323110153	0.131804637590357	0.886715532343359	-0.269134760873072	0.135897263155033	0.0479156255490261	0.147961160559959	0.1123202873333	0.188020011600912	0.157414546356021	0.114113346859386	0.168046801172958	-0.13751299778998	0.119155338225659	0.24873565325883	-0.164360261887353	0.143952317793297	0.253809959265474
376	0.0127572441887156	0.0826698201415255	0.877390483925816	-0.361113184128742	0.256684495753545	0.159771146381602	-0.224290271329868	0.13490896390611	0.0967043370306293	-0.288193873759936	0.13780750898585	0.0367425200623053	0.096816060469814	0.112799665158606	0.390921809201836	0.327274398606677	0.119460275129294	0.00625526460880183	0.0492957319934435	0.121038104816679	0.683889255404085	-0.331084567182464	0.129555878789355	0.010742171462749
377	0.0156644852442799	0.0866042126443245	0.856500999988627	0.092210283142333	0.280279010162451	0.742225246059679	-0.195622980729819	0.133773220658655	0.143944576935614	-0.193834700803418	0.135345791600419	0.152399583246036	0.051298030082864	0.109181772054543	0.638566274339855	0.179443403090569	0.116996735110762	0.125392547800594	-0.0286415610805944	0.120364699839399	0.81196118106402	-0.230988781902368	0.131932810665156	0.0802707606795815
378	0.0398309332434089	0.0802849025686319	0.619913494792576	-0.0802840423580709	0.243344780843859	0.74152692508625	-0.111401045541325	0.129688121368805	0.390540668456885	-0.0795953697542654	0.134556663623166	0.554287138095443	0.0700613196882332	0.109311418855051	0.521705664579728	0.168663001712328	0.116089462791196	0.146557808320234	-0.030580805131906	0.123957528134686	0.805185522653072	-0.13265611910844	0.138930830867224	0.339880134553581
379	-0.0428497770496227	0.0806378234275335	0.595263785446026	-0.499264726225263	0.247795455124643	0.0441769265862432	-0.263411105430848	0.130359511550389	0.0435688570825353	-0.200075897214241	0.138541670683395	0.148992615389989	0.0941662558364998	0.114222979661358	0.409895055628682	0.147704081819528	0.117850776897086	0.210369766933496	0.0329196284144105	0.121756989739323	0.786927442073043	-0.1507160749185	0.137410938963676	0.272967878911149
380	-0.0984537258570496	0.0815908247485669	0.227828047163306	-0.349111847414828	0.250603810307935	0.163889056113012	-0.167332366225946	0.136412336326317	0.220222644915218	-0.27360997235843	0.139192543566046	0.049596663391103	0.0399238179859773	0.110057211737262	0.716860681829781	0.24834016662103	0.119265042178836	0.0375604322388076	-0.0299228373744801	0.121051890763911	0.804809284515131	-0.277050972500944	0.135985645415087	0.0418643890432116
381	-0.0168187926384778	0.083030123849517	0.839516140422887	-0.131933501204397	0.25333390108189	0.602623382319884	-0.221558918609249	0.132991866489973	0.0960194049350469	-0.0972860512860005	0.13660441938827	0.476515235293677	0.0936327871338826	0.116971892361225	0.423617800127535	0.177249390067812	0.116648237205272	0.128931997427703	0.0553453735877682	0.122376525988133	0.651178658221514	-0.203440230042889	0.145854774502219	0.163366470333522
382	-0.0669871055540448	0.0804923613267567	0.405475383851461	-0.378460179459491	0.238760222508215	0.113242862695749	-0.0149256174779896	0.140142293496257	0.915203338389854	-0.167276799182034	0.135134066550127	0.216044868244619	0.0528490142495163	0.111623077585114	0.635983570097557	0.106611417524881	0.113765784291519	0.34891541542974	0.012993800991441	0.121082852808492	0.914560891956419	-0.161581893108537	0.145042143773695	0.265519017506694
383	-0.10685049040917	0.0800651315983784	0.182314204912352	-0.418526507081748	0.242382825001805	0.0845120903259199	-0.155232238275288	0.137261072440569	0.258343614769665	-0.148994705045444	0.13619301217188	0.274206854479728	0.153892130445142	0.113644210705963	0.175977020379354	0.0895897819224528	0.11327699314224	0.429185720072294	-0.0201080266190651	0.122480385020509	0.869626142548441	-0.212831385849788	0.141546799821642	0.132981578776659
384	-0.0620636386971492	0.0813463792737202	0.445661191952024	-0.319727740651212	0.252411690170481	0.20554599619123	-0.127174104414917	0.131392827786618	0.333320627330053	-0.157177735595879	0.131627621706499	0.232704488039375	0.205336125714659	0.112588321685969	0.068469223957515	0.277568769631531	0.11975168180316	0.0206475167474788	-0.256420021117828	0.117513580126459	0.0293268235395854	-0.222442611091092	0.139667943168998	0.111538391220534
385	-0.0702803069950423	0.0768016601229317	0.360354931276201	-0.155770722692621	0.223515928074244	0.486012420995082	-0.150966512059595	0.136474363020401	0.268897386002458	-0.0936670334051082	0.136492721953777	0.492711755386328	0.0349049073484091	0.109470440921717	0.749901774189847	0.298716582229738	0.120609270660441	0.013415541825614	0.0280464469598008	0.122713749613821	0.819261718483552	-0.393233079029206	0.134103180274786	0.00343729642569378
386	0.0125000090706636	0.0778929229126494	0.872536283654887	-0.330832848346159	0.231218742951264	0.152778222873536	-0.171954914337074	0.130912622160178	0.189297863565181	-0.303484985597791	0.138823484038995	0.0290265349585224	0.0423257509454196	0.108870939988349	0.697524994538732	0.188511640785236	0.114251815786621	0.0992483520047369	-0.0836055041067849	0.119434667145148	0.484075601864179	-0.0912074931769146	0.13473778731416	0.498601809323999
387	0.021835447284838	0.0865981540182627	0.800976850713287	-0.0473622935816863	0.276384413021508	0.863970642988243	-0.0654505467503447	0.136017833953772	0.630480879887987	-0.142806774433059	0.133264384816482	0.284143282924131	0.154813033407139	0.114766383469594	0.177646327532533	0.200235967387227	0.11926278207328	0.093459210020392	-0.0574822878319058	0.122726944003278	0.639613147848656	-0.199842658898213	0.141296565736439	0.157555336068282
388	0.0348525669573619	0.0853860601051595	0.683227300434395	0.0729208523988623	0.255751280711417	0.775605193116545	-0.072306861775147	0.138257336706047	0.601093066355037	-0.213852021601043	0.13926855579152	0.124952656963692	0.135346561877158	0.116260299794917	0.244619738836373	0.229172718638716	0.123114263143509	0.0629574764026791	-0.10706805298662	0.121348417073455	0.3778057090819	-0.162570139482199	0.139828134886758	0.245238230131116
389	0.0320790148187244	0.0856827933472179	0.708187602946125	-0.0934106784217014	0.274457739149262	0.733663694905133	-0.1076402130071	0.132011350853863	0.415035933727507	-0.193164899421399	0.135034762852218	0.152875458193139	0.159539786447608	0.115766460802236	0.168460046338391	0.295964968937523	0.117226809739232	0.0117251445434028	-0.0783819202270044	0.121461477936091	0.518858418654124	-0.256490368827902	0.132683223467294	0.0534915782556037
390	-0.00274312819048093	0.0824364304077994	0.973461060603082	-0.197692062432451	0.254318464944894	0.437132624807188	-0.0827510580032312	0.137024793937353	0.546031668253861	-0.239571653565075	0.13832396663965	0.0835737123115044	0.000642338734850157	0.111564070189131	0.995407235101402	0.302589338425762	0.11904940666187	0.0111736602024755	-0.0352855165931625	0.122968280525103	0.774208552853954	-0.199395615925327	0.137598212626993	0.147603517386686
391	-0.00032836475186166	0.0861013475189305	0.996957837669827	0.0151335206665785	0.268614008584245	0.95508222335539	0.00528501339260486	0.140838717559134	0.97007329706859	-0.133093197977475	0.135049392835948	0.324597784606468	0.207041528251358	0.117080303487568	0.0772885095113826	0.224108554098804	0.117672612066983	0.0571164693065541	-0.15824554569397	0.118840768051945	0.183287916604922	-0.297995713981952	0.136262998508569	0.0289683052009037
392	0.0132301892203307	0.079833256464748	0.868406959611299	-0.244524094370512	0.241327619725525	0.311175952703518	0.0301667303768328	0.136603151597464	0.825263913575026	-0.209260707280278	0.137359945050765	0.127947243367323	-0.00563070390103836	0.10928396137891	0.958918072230333	0.17307882577757	0.116436518045896	0.13745575444365	-0.0676095612373968	0.116576267476017	0.562065842330566	-0.0784618676086863	0.143990627882169	0.585931225111029
393	-0.0507286321835594	0.0794330334026015	0.523200094426384	-0.293938218614988	0.23732734542783	0.215794051249843	-0.0383712696915543	0.136624711102215	0.778879443462667	-0.145761940822798	0.135845010742446	0.283516377754326	0.146208996884854	0.111900897746054	0.191636335607248	0.0152389148829912	0.115089298798046	0.89468573259847	-0.0732821406137255	0.118788648237941	0.537426268039812	-0.112909461257259	0.139987876621345	0.420098867991748
394	-0.11638755865428	0.0806776667719497	0.149424007632257	-0.407639808134671	0.247725859622415	0.100159715288084	-0.135015263146663	0.131369226821601	0.304301751286689	-0.0752592959679664	0.131521061160266	0.567293577313684	0.0201165078234125	0.108762291311264	0.853297254154197	0.254603498814742	0.118411129080823	0.0317695331318494	-0.00389980031057609	0.121725369747419	0.974448066888065	-0.265568788046908	0.138923487176325	0.0561965377852528
395	-0.00506333497289218	0.0827019104508266	0.951192510815015	-0.0559900247964827	0.257672485841388	0.828023364150175	-0.103695106922266	0.133932861723848	0.438967570968834	-0.0757164345032777	0.131831722546342	0.565859489314933	0.00385519950501631	0.109818242445772	0.97200245552545	0.085408949183196	0.114101289515487	0.454304095229095	-0.183033005137839	0.116339414059491	0.115957598293755	0.0893513110266257	0.146971787352113	0.543352699497713
396	-0.0420801512089201	0.0877653950354892	0.631709817995365	-0.32694263136141	0.279027209800454	0.241573538428035	-0.116764978767813	0.133763355792248	0.382904781472409	-0.347427297232294	0.13798190141911	0.0119525888106775	-0.0049130969756597	0.109641412516369	0.964266783769503	0.197135478404639	0.120480074180567	0.102086460632155	0.168097699560937	0.12653095021296	0.184297616499842	-0.315617191129847	0.141170419899419	0.0255794049283481
397	-0.0530266863574291	0.0805001414086241	0.510222654599694	-0.195902492828945	0.248125550396736	0.429980384767097	-0.0113436130809532	0.135181907933395	0.933141017562411	-0.191023833369254	0.13565450396932	0.15937786029144	0.148966867682453	0.109800512018578	0.175166119704683	0.142662892625899	0.114882900273225	0.214582946922479	-0.0222000180511755	0.120810816124325	0.854238301757555	-0.277197427251412	0.1360657850708	0.0418767913121429
398	0.0522795659228259	0.0790074306646049	0.508305579687351	-0.213961172235395	0.240195691138497	0.373251651845259	-0.112147278460253	0.131060907929827	0.392365089091672	-0.242365833757223	0.133603567916474	0.0699521797734857	0.116497917568336	0.110140888720735	0.290427183672117	0.109378466541934	0.114378060142789	0.339146007262644	0.0360992020449668	0.124564524619492	0.772023882056678	-0.198893855494118	0.130752753305401	0.128524031428072
399	-0.0661176842234476	0.0814011188076457	0.416834590691713	-0.15625089053417	0.24881373164145	0.530151116780121	-0.13550179245751	0.135345858164011	0.316983492039328	-0.11273531736122	0.135637682038122	0.406077255440878	0.238889486478914	0.118068251681304	0.0432929696154485	0.141442346934028	0.115556250262253	0.221221395875859	-0.0893945802722312	0.123910573182261	0.47079648636751	-0.294499202682725	0.131785927735604	0.0256478061787609
400	-0.0422607327564341	0.084015335562049	0.615061036799056	-0.219055299790506	0.262330294151152	0.403886902267766	-0.0871708630668287	0.136229146013814	0.522387284057741	-0.167907533849901	0.135315748858509	0.214935111771722	0.211546996273874	0.113570506000888	0.0627840305168847	0.0966549649727331	0.113270307978973	0.393680296428766	-0.118605851824639	0.12106563212175	0.327468224551907	-0.160510931907256	0.142728096944207	0.26101832679905

## Sheet: README
Model summaries of the 100-100 binomial GLMs (with logit link function)
Sheet names corresponds to the used dataset and level of sibling sex ratio analysed
Each row corresponds to one model
Meaning of the coloumns:
modelnr	Number of the model
estimate_intercept	Estimate for the intercept
se_intercept	Std. error for the intercept
p_intercept	P value (from t test) for the intercept
estimate_C1	Estimate for the first contrast of childhood SES (worst - mean(worse, average, better))
se_C1	Std. Error for the first contrast of childhood SES (worst - mean(worse, average, better))
p_C1	P value (from t test) for the second contrast of childhood SES (worse - mean(average, better))
estimate_C2	Estimate for the second contrast of childhood SES (worse - mean(average, better))
se_C2	Std. Error for the second contrast of childhood SES (worse - mean(average, better))
p_C2	P value (from t test) for the third contrast of childhood SES (average - better)
estimate_C3	Estimate for the third contrast of childhood SES (average - better)
se_C3	Std. Error for the third contrast of childhood SES (average - better)
p_C3	P value (from t test) for the first contrast of settlement type during childhood (village - mean(all types))
estimate_settlement1	Estimate for the first contrast of settlement type during childhood (village - mean(all types))
se_settlement1	Std. Error for the first contrast of settlement type during childhood (village - mean(all types))
p_settlement1	P value (from t test) for the second contrast of settlement type during childhood (small town - mean(all types))
estimate_settlement2	Estimate for the second contrast of settlement type during childhood (small town - mean(all types))
se_settlement2	Std. Error for the second contrast of settlement type during childhood (small town - mean(all types))
p_settlement2	P value (from t test) for the third contrast of settlement type during childhood (medium-sized town - mean(all types))
estimate_settlement3	Estimate for the third contrast of settlement type during childhood (medium-sized town - mean(all types))
se_settlement3	Std. Error for the third contrast of settlement type during childhood (medium-sized town - mean(all types))
p_settlement3	P value (from t test) for the fourth contrast of settlement type during childhood (large town - mean(all types))
estimate_settlement4	Estimate for the fourth contrast of settlement type during childhood (large town - mean(all types))
se_settlement4	Std. Error for the fourth contrast of settlement type during childhood (large town - mean(all types))
p_settlement4	P value (from t test)
