# Supplementary material for: Socioeconomic status and sex ratio in the contemporary Hungarian population
Source: Evol Hum Sci. 2024 Oct 30;6:e38. doi: 10.1017/ehs.2024.39 (PMC11658934; doi:10.1017/ehs.2024.39)
Supplement: Sarkadi et al. supplementary material 3 — Sarkadi et al. supplementary material [file S2513843X24000392sup003.zip]

Archive with 1 entries (1 files):
- Supplementary_Script.R
