# Supplementary material for: Socioeconomic status and sex ratio in the contemporary Hungarian population
Source: Evol Hum Sci. 2024 Oct 30;6:e38. doi: 10.1017/ehs.2024.39 (PMC11658934; doi:10.1017/ehs.2024.39)
Supplement: Sarkadi et al. supplementary material 3 — Sarkadi et al. supplementary material [file S2513843X24000392sup003.zip › Supplementary_Script.R]

# R version 4.3.2 (2023-10-31 ucrt) -- "Eye Holes"
# Copyright (C) 2023 The R Foundation for Statistical Computing
# Platform: x86_64-w64-mingw32/x64 (64-bit)

# packages used
library(tidyverse)
library(car)
library(emmeans)
library(patchwork)
library(marginaleffects)
library(xlsx)

###### Dataset and its subsets for the precondition ######
# Whole dataset for the precondition and validation
db1=read.table("dataset_precondition.txt", header=T, dec=",", na.string="NA", sep="\t")
db1$sex=as.factor(db1$sex)
db1$age_category=as.factor(db1$age_category)
db1$settlement_child=as.factor(db1$settlement_child)
db1$budapest=as.factor(db1$budapest)
db1$abortion=as.factor(db1$abortion)
db1$childSES2 <- as.factor(db1$childSES)
levels(db1$childSES2) <- list("1" = c(1),"2"=c(2),"3"=c(3),"4"=c(4,5))

# Whole country, for the precondition
db2 <- subset(db1,abortion==0)

# Budapest, for the precondition
db2.bp <- subset(db2,budapest==1)

###### Descriptive statistics for the precondition ######
db2 %>% group_by(sex) %>% reframe(Q1=quantile(birthyear,prob=0.25),median=median(birthyear),Q3=quantile(birthyear,prob=0.75))

db2 %>% group_by(age_category,sex) %>% reframe(size=n())

# for Table 1
db2.bp %>% group_by(childSES) %>% reframe(size=n())
db2.bp %>% group_by(sex) %>% reframe(size=n())
db2.bp %>% group_by(settlement_child) %>% reframe(size=n())

db2_diag <- subset(db2, repr_success<13)
db2_diag %>% group_by(childSES) %>% reframe(size=n())
db2_diag %>% group_by(sex) %>% reframe(size=n())
db2_diag %>% group_by(settlement_child) %>% reframe(size=n())

# for Supplementary Table 2
db1 %>% group_by(childSES) %>% reframe(size=n())
db1 %>% group_by(edu_resp) %>% reframe(size=n())
db1 %>% group_by(edu_WhCother) %>% reframe(size=n())


###### Correlation between educational attainments and relative SES ######
cor.test(db1$edu_WhCother,db1$childSES,method="kendall")
cor.test(db1$edu_WhCother,db1$edu_resp,method="kendall")

# Supplementary Figure 1
TH <- theme(axis.text=element_text(size=12,colour="black"),
            axis.title = element_text(size=18,colour="black"),
            legend.text = element_text(size=12,colour="black"),
            legend.title = element_text(size=14,colour="black"),
            title=element_text(size=18,colour="black"))
db_stat <- db1 %>%
  group_by(edu_WhCother) %>%
  reframe(label=n())
db1$childSES <- as.factor(db1$childSES)
p.c0 <- ggplot(db1,aes(as.factor(edu_WhCother),fill=factor(childSES,levels=rev(levels(childSES))))) +
  geom_bar(position="fill") +
  #geom_label_repel(aes(label=stat(count))) +
  # stat_count(geom="text",aes(label=stat(count)),position=position_fill(vjust=0.5),color="deeppink",size=5) +
  geom_text(data=db_stat,aes(label=label,x=edu_WhCother,y=1.05),inherit.aes=F,color="deeppink",size=5) +
  labs(fill="Childhood SES",x="Educational level of the WhCother",title="(a)") +
  ylab("Proportion") +
  scale_fill_viridis_d(labels = c("lived very well","better than average","at an average level","worse than average","had a very hard time"),option="viridis") + 
  scale_x_discrete(labels=c("< Primary","Primary","Vocational \nschool","High \nschool","College","University")) +
  theme(panel.background = element_rect(fill = NA))
(p.c1 <- p.c0 + TH + theme(axis.title.x=element_blank()))
db1$edu_resp <- as.factor(db1$edu_resp)
p.v0 <- ggplot(db1,aes(as.factor(edu_WhCother),fill=factor(edu_resp,levels=rev(levels(edu_resp))))) +
  geom_bar(position="fill") +
  #stat_count(geom="text",aes(label=stat(count)),position=position_fill(vjust=0.4),color="deeppink",size=5) +
  geom_text(data=db_stat,aes(label=label,x=edu_WhCother,y=1.05),inherit.aes=F,color="deeppink",size=5) +
  labs(fill="Educational level \nof respondent",x="Educational level of the WhCother",title="(b)") +
  ylab("Proportion") +
  scale_fill_viridis_d(labels = c("University","College","High school","Vocational school","Primary"),option="viridis") + 
  scale_x_discrete(labels=c("< Primary","Primary","Vocational \nschool","High \nschool","College","University")) +
  theme(panel.background = element_rect(fill = NA))
(p.v1 <- p.v0 + TH)
p.c1/p.v1


###### Precondition ######
helmert4 = matrix(c(3/4,-1/4,-1/4,-1/4,0,2/3,-1/3,-1/3,0,0,1/2,-1/2),ncol=3)
# Budapest

WhCod2.bpv=glm(repr_success ~ childSES2+sex+siblings, data=db2.bp, family=quasipoisson, 
             contrasts=list(sex=contr.sum,childSES2=helmert4))
vif(WhCod2.bpv)

WhCod2.bp.full=glm(repr_success ~ childSES2*sex+siblings, data=db2.bp, family=quasipoisson, 
                 contrasts=list(sex=contr.sum,childSES2=helmert4))
summary(WhCod2.bp.full)
Anova(WhCod2.bp.full,test.statistic = "Wald",type=3)
y=residuals(WhCod2.bp.full)
x=fitted.values(WhCod2.bp.full)
arm::binnedplot(x,y)
plot(WhCod2.bp.full)


# Whole country full
WhCod2.v=glm(repr_success ~ childSES2 + sex + settlement_child+siblings, data=db2, 
           family=quasipoisson, contrasts=list(sex=contr.sum,settlement_child=contr.sum,childSES2=helmert4))
vif(WhCod2.v)

WhCod2.full=glm(repr_success ~ childSES2*sex + settlement_child+siblings, data=db2, 
           family=quasipoisson, contrasts=list(sex=contr.sum,settlement_child=contr.sum,childSES2=helmert4))
y=residuals(WhCod2.full)
x=fitted.values(WhCod2.full)
arm::binnedplot(x,y)
plot(WhCod2.full)

# reWhCoving an influential point (only respondent with 13 children)

WhCod2.full2=glm(repr_success ~ childSES2*sex + settlement_child+siblings, data=db2_diag, 
              family=quasipoisson, contrasts=list(sex=contr.sum,settlement_child=contr.sum,childSES2=helmert4))
y=residuals(WhCod2.full2)
x=fitted.values(WhCod2.full2)
arm::binnedplot(x,y)
plot(WhCod2.full2)
summary(WhCod2.full2)
Anova(WhCod2.full2,test.statistic = "Wald",type=3)

# post-hoc comparisons
emmeans(WhCod2.full, pairwise ~ settlement_child,adjust="fdr")

#### Figure 2 - figure for the precondition ####
# whole country probabilities
df2 <- ggaverage(WhCod2.full2,terms=c("childSES2","sex"))

pc0 <- ggplot(df2,aes(x=x,y=predicted,colour=group)) +
  geom_errorbar(aes(ymin=conf.low,ymax=conf.high),position=position_dodge(0.75)) +
  geom_point(position=position_dodge(0.75),size=3) +
  scale_y_continuous(breaks=seq(1.2,3.2,0.2),limits=c(1.2,3.2)) +
  labs(title="(b)",y="Predicted number of children",x="childhood SES",colour="Sex of respondent") +
  scale_color_manual(labels=c("Male","Female"),values=c("blue","maroon1")) +
  scale_x_discrete(labels=c("worst","worse","average","better"))

#Budapest probabilities
df1 <- ggaverage(WhCod2.bp.full,terms=c("childSES2","sex"))

pbp0 <- ggplot(df1,aes(x=x,y=predicted,colour=group)) +
  geom_errorbar(aes(ymin=conf.low,ymax=conf.high),position=position_dodge(0.75)) +
  geom_point(position=position_dodge(0.75),size=3) +
  scale_y_continuous(breaks=seq(1.2,3.2,0.2),limits=c(1.2,3.2)) +
  labs(title="(a)",y="Predicted number of children",x="childhood SES",colour="Sex of respondent") +
  scale_color_manual(labels=c("Male","Female"),values=c("blue","maroon1")) +
  scale_x_discrete(labels=c("worst","worse","average","better"))


TH <- theme(axis.text=element_text(size=13,colour="black"),
            axis.title = element_text(size=18,colour="black"),
            legend.text = element_text(size=12,colour="black"),
            legend.title = element_text(size=14,colour="black"),
            title=element_text(size=18,colour="black"),
            panel.background = element_rect(fill="NA"),
            panel.border= element_rect(colour = "black", fill=NA, linewidth=0.5))

pbp1 <- pbp0 + TH + theme(legend.position="none")

pc1 <- pc0+TH +theme(legend.position="inside",
                     legend.position.inside=c(0.75,0.15),
                     legend.background = element_rect(linetype=2,color="black"))

pbp1+pc1

#### Figure 3 - figure for settlement types ####
mydf3 <- ggaverage(WhCod2.full2,terms=c("settlement_child"))

ggplot(mydf3,aes(x=x,y=predicted)) +
  geom_errorbar(aes(ymin=conf.low,ymax=conf.high)) +
  geom_point(size=3) +
  labs(y="predicted number of children",x="settlement type during childhood") +
  scale_x_discrete(labels=c("village","small town","medium-sized town","large town","Budapest")) +
  theme(panel.background = element_blank(),
        panel.border= element_rect(colour = "black", fill=NA, linewidth=0.5),
        panel.grid = element_blank(),
        plot.margin = margin(0.5,0.5,0.5,0.5,"cm"),
        plot.title=element_text(size=25,colour="black",vjust = 3,hjust=0),
        legend.position = "right",
        legend.text = element_text(color = "black",size=12),
        legend.title = element_text(size=15,colour="black",vjust = 3,hjust=0),
        legend.key=element_rect(fill="white"),
        #panel.grid.major.y= element_line(colour = "grey90"),
        axis.line.y = element_line(linewidth = 0.5, colour = "black"),
        axis.line.x = element_line(linewidth = 0.5, colour = "black"),
        axis.text.x = element_text(angle=35,vjust=0.6,size=18,colour="black"),
        axis.text.y = element_text(size=18,colour="black"),
        axis.title.x.bottom = element_blank(),
        axis.title.y.left = element_text(size=20, colour="black", vjust=3, hjust=0.5),
        strip.text.x = element_text(size = 20))

##### Dataset and subsets for the prediction #####
# whole country
dbfam=read.table("dataset_prediction.txt", header=T, dec=",", na.string="NA", sep="\t")

dbfam$resp_sex=as.factor(dbfam$resp_sex)
dbfam$resp_settlement=as.factor(dbfam$resp_settlement)
dbfam$resp_childSES2 <- as.factor(dbfam$resp_childSES)
levels(dbfam$resp_childSES2) <- list("1" = c(1),"2"=c(2),"3"=c(3),"4"=c(4,5))

# Budapest
dbfam.bp <- subset(dbfam,resp_settlement==5)

##### Descriptive statistics for the prediction dataset #####
# Supplementary Table 3
dbfam.bp %>% reframe(size=n(),meanSR_F=mean(family_sr), sdSR_F=sd(family_sr),
                                            meanSR_S=mean(subunit_sr), sdSR_S=sd(subunit_sr))
dbfam.bp %>% group_by(resp_childSES) %>% reframe(size=n(),
                                            meanSR_F=mean(family_sr), sdSR_F=sd(family_sr),
                                            meanSR_S=mean(subunit_sr), sdSR_S=sd(subunit_sr))
dbfam.bp %>% group_by(resp_settlement) %>% reframe(size=n(),
                                                 meanSR_F=mean(family_sr), sdSR_F=sd(family_sr),
                                                 meanSR_S=mean(subunit_sr), sdSR_S=sd(subunit_sr))
dbfam.bp %>% group_by(resp_sex) %>% reframe(size=n(),
                                            meanSR_F=mean(family_sr), sdSR_F=sd(family_sr),
                                            meanSR_S=mean(subunit_sr), sdSR_S=sd(subunit_sr))

dbfam %>% reframe(size=n(),meanSR_F=mean(family_sr), sdSR_F=sd(family_sr),
                     meanSR_S=mean(subunit_sr), sdSR_S=sd(subunit_sr))
dbfam %>% group_by(resp_childSES) %>% reframe(size=n(),
                                                 meanSR_F=mean(family_sr), sdSR_F=sd(family_sr),
                                                 meanSR_S=mean(subunit_sr), sdSR_S=sd(subunit_sr))
dbfam %>% group_by(resp_settlement) %>% reframe(size=n(),
                                                   meanSR_F=mean(family_sr), sdSR_F=sd(family_sr),
                                                   meanSR_S=mean(subunit_sr), sdSR_S=sd(subunit_sr))
dbfam %>% group_by(resp_sex) %>% reframe(size=n(),
                                            meanSR_F=mean(family_sr), sdSR_F=sd(family_sr),
                                            meanSR_S=mean(subunit_sr), sdSR_S=sd(subunit_sr))


##### Ananlysis of the Budapest dataset - prediction #####
# family level
maleresp <- subset(dbfam.bp,resp_sex==1)
nrow(maleresp)

resultBP_F <- data.frame()
estimateBP_F <- data.frame()
contrastBP_F <- data.frame()
meanBP_F <- data.frame()


for (a in 1:100) {
  set.seed(a)
  femaleresp <- sample_n(subset(dbfam.bp,resp_sex==2), nrow(maleresp))
  ossz_pop <- rbind(femaleresp,maleresp)
  WhCod1 <- glm(cbind(family_male_siblings, family_female_siblings) ~ resp_childSES2, data=ossz_pop,family = quasibinomial, contrasts = list(resp_childSES2 = helmert4))
  pred1 <- ggpredict(WhCod1)
  AOV <- Anova(WhCod1,type=3)
  estim <- summary(WhCod1)
  mean <- cbind(model_nr=a,ossz_pop[,c("resp_sex","resp_childSES2", "family_sr")])
  meanBP_F <- rbind(meanBP_F,mean)
  emm <- as.data.frame(emmeans(WhCod1,specs= pairwise~resp_childSES2,
                               at = list(resp_childSES2 = c("2","4")))$contrasts)[c("estimate","p.value")]
  contrastBP_F <- rbind(contrastBP_F,emm)
  
  for (i in 1:4) {
    subsum <- data.frame(modell=a,est=i, pre1=pred1$resp_childSES2$predicted[i], sr=mean(ossz_pop$family_sr),ANOVAp=AOV["resp_childSES2",3])
    resultBP_F=rbind(resultBP_F, subsum)
  }
  
  subest = data.frame(modelnr = a,
                      estimate_intercept = estim$coefficients["(Intercept)", "Estimate"],
                      se_intercept = estim$coefficients["(Intercept)", "Std. Error"],
                      p_intercept = estim$coefficients["(Intercept)", "Pr(>|t|)"],
                      estimate_C1 = estim$coefficients["resp_childSES21", "Estimate"],
                      se_C1 = estim$coefficients["resp_childSES21", "Std. Error"],
                      p_C1 = estim$coefficients["resp_childSES21", "Pr(>|t|)"],
                      estimate_C2 = estim$coefficients["resp_childSES22", "Estimate"],
                      se_C2 = estim$coefficients["resp_childSES22", "Std. Error"],
                      p_C2 = estim$coefficients["resp_childSES22", "Pr(>|t|)"],
                      estimate_C3 = estim$coefficients["resp_childSES23", "Estimate"],
                      se_C3 = estim$coefficients["resp_childSES23", "Std. Error"],
                      p_C3 = estim$coefficients["resp_childSES23", "Pr(>|t|)"])
  estimateBP_F = rbind(estimateBP_F,subest)
  a=a+1
}

# for Table 2
meanBP_F %>%
  group_by(model_nr) %>%
  reframe(sexratio=mean(family_sr),standarddev=sd(family_sr),size=n()) %>%
  summarize(median(size),quantile(size,0.25),quantile(size,0.75),mean(sexratio),mean(standarddev)) |> 
  write.table( "clipboard", sep="\t", row.names=FALSE, col.names=TRUE)

meanBP_F %>%
  group_by(model_nr,resp_sex) %>%
  reframe(sexratio=mean(family_sr),standarddev=sd(family_sr),size=n()) %>%
  ungroup() %>%
  group_by(resp_sex) %>%
  reframe(median(size),quantile(size,0.25),quantile(size,0.75),mean(sexratio),mean(standarddev)) |> 
  write.table( "clipboard", sep="\t", row.names=FALSE, col.names=TRUE)

meanBP_F %>%
  group_by(model_nr,resp_childSES2) %>%
  reframe(sexratio=mean(family_sr),standarddev=sd(family_sr),size=n()) %>%
  ungroup() %>%
  group_by(resp_childSES2) %>%
  reframe(median(size),quantile(size,0.25),quantile(size,0.75),mean(sexratio),mean(standarddev)) |> 
  write.table( "clipboard", sep="\t", row.names=FALSE, col.names=TRUE)

contrastBP_F %>%
  summarise(p.mean=mean(p.value),pmed=median(p.value),
            p25=quantile(p.value,prob=0.25),
            p75=quantile(p.value,prob=0.75))

write.xlsx(estimateBP_F,file="Prediction_modelSummary.xlsx",sheetName = 
             "Budapest_Family", append=T)

resultBP_F$est <- as.factor(resultBP_F$est)

agrBP_F <- resultBP_F %>%
  group_by(est) %>%
  summarise(matlag=mean(pre1),medi=median(pre1),
            p.mean=mean(ANOVAp),pmed=median(ANOVAp),
            p25=quantile(ANOVAp,prob=0.25),
            p75=quantile(ANOVAp,prob=0.75))

mean(resultBP_F$sr)


# family subunit level
maleresp <- subset(dbfam.bp,resp_sex==1)
nrow(maleresp)
resultBP_S <- data.frame()
estimateBP_S <- data.frame()
contrastBP_S <- data.frame()
meanBP_S <- data.frame()

for (a in 101:200) {
  set.seed(a)
  femaleresp <- sample_n(subset(dbfam.bp,resp_sex==2), nrow(maleresp))
  ossz_pop <- rbind(femaleresp,maleresp)
  WhCod1 <- glm(cbind(subunit_male_siblings, subunit_female_siblings) ~ resp_childSES2, data=ossz_pop,family = quasibinomial, contrasts = list(resp_childSES2 = helmert4))
  pred1 <- ggpredict(WhCod1)
  AOV <- Anova(WhCod1,type=3)
  mean <- cbind(model_nr=a,ossz_pop[,c("resp_sex","resp_childSES2", "subunit_sr")])
  meanBP_S <- rbind(meanBP_S,mean)
  
  estim <- summary(WhCod1)
  emm <- as.data.frame(emmeans(WhCod1,specs= pairwise~resp_childSES2,
                               at = list(resp_childSES2 = c("2","4")))$contrasts)[c("estimate","p.value")]
  contrastBP_S <- rbind(contrastBP_S,emm)
  
  for (i in 1:4) {
    subsum <- data.frame(modell=a,est=i, pre1=pred1$resp_childSES2$predicted[i], sr=mean(ossz_pop$subunit_sr),ANOVAp=AOV["resp_childSES2",3])
    resultBP_S=rbind(resultBP_S, subsum)
  }
  subest = data.frame(modelnr = a,
                      estimate_intercept = estim$coefficients["(Intercept)", "Estimate"],
                      se_intercept = estim$coefficients["(Intercept)", "Std. Error"],
                      p_intercept = estim$coefficients["(Intercept)", "Pr(>|t|)"],
                      estimate_C1 = estim$coefficients["resp_childSES21", "Estimate"],
                      se_C1 = estim$coefficients["resp_childSES21", "Std. Error"],
                      p_C1 = estim$coefficients["resp_childSES21", "Pr(>|t|)"],
                      estimate_C2 = estim$coefficients["resp_childSES22", "Estimate"],
                      se_C2 = estim$coefficients["resp_childSES22", "Std. Error"],
                      p_C2 = estim$coefficients["resp_childSES22", "Pr(>|t|)"],
                      estimate_C3 = estim$coefficients["resp_childSES23", "Estimate"],
                      se_C3 = estim$coefficients["resp_childSES23", "Std. Error"],
                      p_C3 = estim$coefficients["resp_childSES23", "Pr(>|t|)"])
  estimateBP_S = rbind(estimateBP_S,subest)
  
  a=a+1
}
head(resultBP_S)
resultBP_S$est <- as.factor(resultBP_S$est)


# descriptive
meanBP_S %>%
  group_by(model_nr) %>%
  reframe(sexratio=mean(subunit_sr),standarddev=sd(subunit_sr),size=n()) %>%
  summarize(median(size),quantile(size,0.25),quantile(size,0.75),mean(sexratio),mean(standarddev)) |> 
  write.table( "clipboard", sep="\t", row.names=FALSE, col.names=TRUE)

meanBP_S %>%
  group_by(model_nr,resp_sex) %>%
  reframe(sexratio=mean(subunit_sr),standarddev=sd(subunit_sr),size=n()) %>%
  ungroup() %>%
  group_by(resp_sex) %>%
  reframe(median(size),quantile(size,0.25),quantile(size,0.75),mean(sexratio),mean(standarddev)) |> 
  write.table( "clipboard", sep="\t", row.names=FALSE, col.names=TRUE)

meanBP_S %>%
  group_by(model_nr,resp_childSES2) %>%
  reframe(sexratio=mean(subunit_sr),standarddev=sd(subunit_sr),size=n()) %>%
  ungroup() %>%
  group_by(resp_childSES2) %>%
  reframe(median(size),quantile(size,0.25),quantile(size,0.75),mean(sexratio),mean(standarddev)) |> 
  write.table( "clipboard", sep="\t", row.names=FALSE, col.names=TRUE)


hist(contrastBP_S$p.value)

contrastBP_S %>%
  summarise(p.mean=mean(p.value),pmed=median(p.value),
            p25=quantile(p.value,prob=0.25),
            p75=quantile(p.value,prob=0.75))

contrastBP_S %>%
  mutate(szignifikans=(p.value<0.05)) %>%
  group_by(szignifikans) %>%
  summarise(size=n())

head(estimateBP_S)

write.xlsx(estimateBP_S,file="Prediction_modelSummary.xlsx",sheetName = 
             "Budapest_FamSubunit", append=T)

agrBP_S <- resultBP_S %>%
  group_by(est) %>%
  summarise(matlag=mean(pre1),medi=median(pre1),
            p.mean=mean(ANOVAp),pmed=median(ANOVAp),
            p25=quantile(ANOVAp,prob=0.25),
            p75=quantile(ANOVAp,prob=0.75))

mean(resultBP_S$sr)


##### Analysis of the whole country - prediction #####
# family level
maleresp <- subset(dbfam,resp_sex==1)
nrow(maleresp)
resultWhCo_F <- data.frame()
estimateWhCo_F <- data.frame()
contrastWhCo_F <- data.frame()
meanWhCo_F <- data.frame()

for (a in 201:300) {
  set.seed(a)
  femaleresp <- sample_n(subset(dbfam,resp_sex==2), nrow(maleresp))
  ossz_pop <- rbind(femaleresp,maleresp)
  WhCod1 <- glm(cbind(family_male_siblings, family_female_siblings) ~ resp_childSES2 + resp_settlement, data=ossz_pop,family = quasibinomial, contrasts = list(resp_childSES2=helmert4, resp_settlement = contr.sum))
  pred1 <- ggaverage(WhCod1,terms=c("resp_childSES2"))
  AOV <- Anova(WhCod1,type=3)
  
  mean <- cbind(model_nr=a,ossz_pop[,c("resp_sex", "resp_childSES2", "resp_settlement", "family_sr")])
  meanWhCo_F <- rbind(meanWhCo_F,mean)
  
  
  estim <- summary(WhCod1)
  emm <- as.data.frame(emmeans(WhCod1,specs= pairwise~resp_childSES2,
                               at = list(resp_childSES2 = c("2","4")))$contrasts)[c("estimate","p.value")]
  contrastWhCo_F <- rbind(contrastWhCo_F,emm)
  
  for (i in 1:4) {
    subsum <- data.frame(modell=a,est=i, pre1=pred1$predicted[i], sr=mean(ossz_pop$family_sr), ANOVAp=AOV["resp_childSES2",3],ANOVAtelp=AOV["resp_settlement",3])
    resultWhCo_F=rbind(resultWhCo_F, subsum)
  }
  subest = data.frame(modelnr = a,
                      estimate_intercept = estim$coefficients["(Intercept)", "Estimate"],
                      se_intercept = estim$coefficients["(Intercept)", "Std. Error"],
                      p_intercept = estim$coefficients["(Intercept)", "Pr(>|t|)"],
                      estimate_C1 = estim$coefficients["resp_childSES21", "Estimate"],
                      se_C1 = estim$coefficients["resp_childSES21", "Std. Error"],
                      p_C1 = estim$coefficients["resp_childSES21", "Pr(>|t|)"],
                      estimate_C2 = estim$coefficients["resp_childSES22", "Estimate"],
                      se_C2 = estim$coefficients["resp_childSES22", "Std. Error"],
                      p_C2 = estim$coefficients["resp_childSES22", "Pr(>|t|)"],
                      estimate_C3 = estim$coefficients["resp_childSES23", "Estimate"],
                      se_C3 = estim$coefficients["resp_childSES23", "Std. Error"],
                      p_C3 = estim$coefficients["resp_childSES23", "Pr(>|t|)"],
                      estimate_settlement1 = estim$coefficients["resp_settlement1", "Estimate"],
                      se_settlement1 =  estim$coefficients["resp_settlement1", "Std. Error"],
                      p_settlement1 = estim$coefficients["resp_settlement1", "Pr(>|t|)"],
                      estimate_settlement2 = estim$coefficients["resp_settlement2", "Estimate"],
                      se_settlement2 =  estim$coefficients["resp_settlement2", "Std. Error"],
                      p_settlement2 = estim$coefficients["resp_settlement2", "Pr(>|t|)"],
                      estimate_settlement3 = estim$coefficients["resp_settlement3", "Estimate"],
                      se_settlement3 =  estim$coefficients["resp_settlement3", "Std. Error"],
                      p_settlement3 = estim$coefficients["resp_settlement3", "Pr(>|t|)"],
                      estimate_settlement4 = estim$coefficients["resp_settlement4", "Estimate"],
                      se_settlement4 =  estim$coefficients["resp_settlement4", "Std. Error"],
                      p_settlement4 = estim$coefficients["resp_settlement4", "Pr(>|t|)"])
  estimateWhCo_F = rbind(estimateWhCo_F,subest)
  a=a+1
}
head(resultWhCo_F)
resultWhCo_F$est <- as.factor(resultWhCo_F$est)

# descriptive, Table 2
meanWhCo_F %>%
  group_by(model_nr) %>%
  reframe(sexratio=mean(family_sr),standarddev=sd(family_sr),size=n()) %>%
  summarize(median(size),quantile(size,0.25),quantile(size,0.75),mean(sexratio),mean(standarddev)) |> 
  write.table( "clipboard", sep="\t", row.names=FALSE, col.names=TRUE)

meanWhCo_F %>%
  group_by(model_nr,resp_sex) %>%
  reframe(sexratio=mean(family_sr),standarddev=sd(family_sr),size=n()) %>%
  ungroup() %>%
  group_by(resp_sex) %>%
  reframe(median(size),quantile(size,0.25),quantile(size,0.75),mean(sexratio),mean(standarddev)) |> 
  write.table( "clipboard", sep="\t", row.names=FALSE, col.names=TRUE)

meanWhCo_F %>%
  group_by(model_nr,resp_childSES2) %>%
  reframe(sexratio=mean(family_sr),standarddev=sd(family_sr),size=n()) %>%
  ungroup() %>%
  group_by(resp_childSES2) %>%
  reframe(median(size),quantile(size,0.25),quantile(size,0.75),mean(sexratio),mean(standarddev)) |> 
  write.table( "clipboard", sep="\t", row.names=FALSE, col.names=TRUE)

meanWhCo_F %>%
  group_by(model_nr,resp_settlement) %>%
  reframe(sexratio=mean(family_sr),standarddev=sd(family_sr),size=n()) %>%
  ungroup() %>%
  group_by(resp_settlement) %>%
  reframe(median(size),quantile(size,0.25),quantile(size,0.75),mean(sexratio),mean(standarddev)) |> 
  write.table( "clipboard", sep="\t", row.names=FALSE, col.names=TRUE)

contrastWhCo_F %>%
  summarise(p.mean=mean(p.value),pmed=median(p.value),
            p25=quantile(p.value,prob=0.25),
            p75=quantile(p.value,prob=0.75))

write.xlsx(estimateWhCo_F,file="Prediction_modelSummary.xlsx",sheetName = 
             "Country_Family", append=T)

agrWhCo_F <- resultWhCo_F %>%
  group_by(est) %>%
  summarise(matlag=mean(pre1),medi=median(pre1),
            p.mean=mean(ANOVAp),pmed=median(ANOVAp),
            p25=quantile(ANOVAp,prob=0.25),
            p75=quantile(ANOVAp,prob=0.75))

resultWhCo_F %>%
  group_by(est) %>%
  summarise(p.mean=mean(ANOVAtelp),pmed=median(ANOVAtelp),
            p25=quantile(ANOVAtelp,prob=0.25),
            p75=quantile(ANOVAtelp,prob=0.75))

mean(resultWhCo_F$sr)

# family subunit level
maleresp <- subset(dbfam,resp_sex==1)
nrow(maleresp)
resultWhCo_S <- data.frame()
estimateWhCo_S <- data.frame()
contrastWhCo_S <- data.frame()
meanWhCo_S <- data.frame()

for (a in 301:400) {
  set.seed(a)
  femaleresp <- sample_n(subset(dbfam,resp_sex==2), nrow(maleresp))
  ossz_pop <- rbind(femaleresp,maleresp)
  WhCod1 <- glm(cbind(subunit_male_siblings, subunit_female_siblings) ~ resp_childSES2 + resp_settlement, data=ossz_pop,family = quasibinomial, contrasts = list(resp_childSES2=helmert4, resp_settlement = contr.sum))
  pred1 <- ggaverage(WhCod1,terms=c("resp_childSES2"))
  AOV <- Anova(WhCod1,type=3)
  
  
  mean <- cbind(model_nr=a,ossz_pop[,c("resp_sex", "resp_childSES2", "resp_settlement", "subunit_sr")])
  meanWhCo_S <- rbind(meanWhCo_S,mean)
  
  
  estim <- summary(WhCod1)
  emm <- as.data.frame(emmeans(WhCod1,specs= pairwise~resp_childSES2,
                               at = list(resp_childSES2 = c("2","4")))$contrasts)[c("estimate","p.value")]
  contrastWhCo_S <- rbind(contrastWhCo_S,emm)
  
  for (i in 1:4) {
    subsum <- data.frame(modell=a,est=i, pre1=pred1$predicted[i], sr=mean(ossz_pop$subunit_sr), ANOVAp=AOV["resp_childSES2",3], ANOVAtelp=AOV["resp_settlement",3])
    resultWhCo_S=rbind(resultWhCo_S, subsum)
  }
  subest = data.frame(modelnr = a,
                      estimate_intercept = estim$coefficients["(Intercept)", "Estimate"],
                      se_intercept = estim$coefficients["(Intercept)", "Std. Error"],
                      p_intercept = estim$coefficients["(Intercept)", "Pr(>|t|)"],
                      estimate_C1 = estim$coefficients["resp_childSES21", "Estimate"],
                      se_C1 = estim$coefficients["resp_childSES21", "Std. Error"],
                      p_C1 = estim$coefficients["resp_childSES21", "Pr(>|t|)"],
                      estimate_C2 = estim$coefficients["resp_childSES22", "Estimate"],
                      se_C2 = estim$coefficients["resp_childSES22", "Std. Error"],
                      p_C2 = estim$coefficients["resp_childSES22", "Pr(>|t|)"],
                      estimate_C3 = estim$coefficients["resp_childSES23", "Estimate"],
                      se_C3 = estim$coefficients["resp_childSES23", "Std. Error"],
                      p_C3 = estim$coefficients["resp_childSES23", "Pr(>|t|)"],
                      estimate_settlement1 = estim$coefficients["resp_settlement1", "Estimate"],
                      se_settlement1 =  estim$coefficients["resp_settlement1", "Std. Error"],
                      p_settlement1 = estim$coefficients["resp_settlement1", "Pr(>|t|)"],
                      estimate_settlement2 = estim$coefficients["resp_settlement2", "Estimate"],
                      se_settlement2 =  estim$coefficients["resp_settlement2", "Std. Error"],
                      p_settlement2 = estim$coefficients["resp_settlement2", "Pr(>|t|)"],
                      estimate_settlement3 = estim$coefficients["resp_settlement3", "Estimate"],
                      se_settlement3 =  estim$coefficients["resp_settlement3", "Std. Error"],
                      p_settlement3 = estim$coefficients["resp_settlement3", "Pr(>|t|)"],
                      estimate_settlement4 = estim$coefficients["resp_settlement4", "Estimate"],
                      se_settlement4 =  estim$coefficients["resp_settlement4", "Std. Error"],
                      p_settlement4 = estim$coefficients["resp_settlement4", "Pr(>|t|)"])
  estimateWhCo_S = rbind(estimateWhCo_S,subest)
  a=a+1
}

resultWhCo_S$est <- as.factor(resultWhCo_S$est)

# Table 2
meanWhCo_S %>%
  group_by(model_nr) %>%
  reframe(sexratio=mean(subunit_sr),standarddev=sd(subunit_sr),size=n()) %>%
  summarize(median(size),quantile(size,0.25),quantile(size,0.75),mean(sexratio),mean(standarddev)) |> 
  write.table( "clipboard", sep="\t", row.names=FALSE, col.names=TRUE)

meanWhCo_S %>%
  group_by(model_nr,resp_sex) %>%
  reframe(sexratio=mean(subunit_sr),standarddev=sd(subunit_sr),size=n()) %>%
  ungroup() %>%
  group_by(resp_sex) %>%
  reframe(median(size),quantile(size,0.25),quantile(size,0.75),mean(sexratio),mean(standarddev)) |> 
  write.table( "clipboard", sep="\t", row.names=FALSE, col.names=TRUE)

meanWhCo_S %>%
  group_by(model_nr,resp_childSES2) %>%
  reframe(sexratio=mean(subunit_sr),standarddev=sd(subunit_sr),size=n()) %>%
  ungroup() %>%
  group_by(resp_childSES2) %>%
  reframe(median(size),quantile(size,0.25),quantile(size,0.75),mean(sexratio),mean(standarddev)) |> 
  write.table( "clipboard", sep="\t", row.names=FALSE, col.names=TRUE)

meanWhCo_S %>%
  group_by(model_nr,resp_settlement) %>%
  reframe(sexratio=mean(subunit_sr),standarddev=sd(subunit_sr),size=n()) %>%
  ungroup() %>%
  group_by(resp_settlement) %>%
  reframe(median(size),quantile(size,0.25),quantile(size,0.75),mean(sexratio),mean(standarddev)) |> 
  write.table( "clipboard", sep="\t", row.names=FALSE, col.names=TRUE)

contrastWhCo_S %>%
  summarise(p.mean=mean(p.value),pmed=median(p.value),
            p25=quantile(p.value,prob=0.25),
            p75=quantile(p.value,prob=0.75))

write.xlsx(estimateWhCo_S,file="Prediction_modelSummary.xlsx",sheetName = 
             "Country_FamSubunit", append=T)

agrWhCo_S <- resultWhCo_S %>%
  group_by(est) %>%
  summarise(matlag=mean(pre1),medi=median(pre1),
            p.mean=mean(ANOVAp),pmed=median(ANOVAp),
            p25=quantile(ANOVAp,prob=0.25),
            p75=quantile(ANOVAp,prob=0.75))

resultWhCo_S %>%
  group_by(est) %>%
  summarise(p.mean=mean(ANOVAtelp),pmed=median(ANOVAtelp),
            p25=quantile(ANOVAtelp,prob=0.25),
            p75=quantile(ANOVAtelp,prob=0.75))


mean(resultWhCo_S$sr)

#### Figure 5 - figure for the prediction ####
pbp.f0 <- ggplot(resultBP_F,aes(x=est,y=pre1)) +
  geom_line(aes(group=modell), alpha=0.2) + 
  geom_point(data=agrBP_F,aes(x=est,y=medi),inherit.aes=F,colour="red",size=2) +
  scale_x_discrete(labels=c("worst","worse","average","better")) +
  scale_y_continuous(breaks=seq(0.3,0.6,0.1),limits=c(0.3,0.65)) +
  labs(y="predicted sibling sex ratio" ,x="childhood SES") +
  labs(subtitle = " (b) Family level, Budapest")


# BP-B
pbp.b0 <- ggplot(resultBP_S,aes(x=est,y=pre1)) +
  geom_line(aes(group=modell), alpha=0.2) + 
  geom_point(data=agrBP_S,aes(x=est,y=medi),inherit.aes=F,colour="red",size=2) +
  scale_x_discrete(labels=c("worst","worse","average","better")) +
  scale_y_continuous(breaks=seq(0.3,0.6,0.1),limits=c(0.3,0.65)) +
  labs(y="predicted sibling sex ratio" ,x="childhood SES") +
  labs(subtitle = "(a) Family subunit level, Budapest")

# WhCo-F
pWhCo.f0 <- ggplot(resultWhCo_F,aes(x=est,y=pre1)) +
  geom_line(aes(group=modell), alpha=0.2) + 
  geom_point(data=agrWhCo_F,aes(x=est,y=medi),inherit.aes=F,colour="red",size=2) +
  scale_x_discrete(labels=c("worst","worse","average","better")) +
  scale_y_continuous(breaks=seq(0.3,0.6,0.1),limits=c(0.3,0.65)) +
  labs(y="predicted sibling sex ratio" ,x="childhood SES") +
  labs(subtitle = "(d) Family level, whole country")

# WhCo-B
pWhCo.b0 <- ggplot(resultWhCo_S,aes(x=est,y=pre1)) +
  geom_line(aes(group=modell), alpha=0.2) + 
  geom_point(data=agrWhCo_S,aes(x=est,y=medi),inherit.aes=F,colour="red",size=2) +
  scale_x_discrete(labels=c("worst","worse","average","better")) +
  scale_y_continuous(breaks=seq(0.3,0.6,0.1),limits=c(0.3,0.65)) +
  labs(y="predicted sibling sex ratio" ,x="childhood SES") +
  labs(subtitle = "(c) Family subunit level, whole country")

TH <- theme(axis.text=element_text(size=13,colour="black"),
            axis.title = element_text(size=15,colour="black"),
            plot.subtitle = element_text(size = 15),
            panel.grid.major = element_line(colour = "antiquewhite2"),
            panel.grid.minor = element_line(colour = "gray93"),
            panel.background = element_rect(fill = NA),
            plot.background = element_rect(colour = NA,
                                           linetype = "solid"))

pbp.f1 <- pbp.f0 +  TH
pbp.b1 <- pbp.b0 + TH
pWhCo.f1 <- pWhCo.f0 + TH
pWhCo.b1 <- pWhCo.b0 + TH

(pbp.b1+pbp.f1)/(pWhCo.b1+pWhCo.f1)
